# Supplementary material for: Context‐Specific Metabolic Alterations in HPRT1 Knockout Cells Within a 3D Culture System
Source: Cancer Med. 2025 Dec 9;14(23):e71452. doi: 10.1002/cam4.71452 (PMC12688478; doi:10.1002/cam4.71452)
Supplement: Supplementary file 2 — Table S1: Primer sequences for qPCR. [file CAM4-14-e71452-s002.xlsx]

## Sheet: Supplementary Table 3
Table S1. Primer sequences for qPCR.
Gene	Forward primer sequence (5'-3')	Reverse primer sequence (5'-3')
CARNS1	TGCTCAGATGGTCCTTCACC	CCTATCACCCTGTGTCCGA
GAPDH	GCACCGTCAAGGCTGAGAAC	ATGGTGGTGAAGACGCCAGT
