# Supplementary material for: Context‐Specific Metabolic Alterations in HPRT1 Knockout Cells Within a 3D Culture System
Source: Cancer Med. 2025 Dec 9;14(23):e71452. doi: 10.1002/cam4.71452 (PMC12688478; doi:10.1002/cam4.71452)
Supplement: Supplementary file 3 — Table S2: Levels of metabolites in HPRT1‐KO SCLC cells. [file CAM4-14-e71452-s001.xlsx]

## Sheet: Table S2
Table S2. Levels of metabolites in HPRT1-KO SCLC cells
Unit: relative area / µg DNA
Compound Name	Culture model	2D																3D collagen																3D honeycomb
	Cell	H1048								DMS273								H1048								DMS273								H1048								DMS273
	HPRT1	WT				KO				WT				KO				WT				KO				WT				KO				WT				KO				WT				KO
	Replicate	1	2	3	4	1	2	3	4	1	2	3	4	1	2	3	4	1	2	3	4	1	2	3	4	1	2	3	4	1	2	3	4	1	2	3	4	1	2	3	4	1	2	3	4	1	2	3	4
1,3-Diaminopropane		4.41238e-05	3.49227e-05	3.44137e-05	2.67061e-05	2.15039e-05	N.D.	N.D.	N.D.	N.D.	N.D.	N.D.	N.D.	N.D.	N.D.	N.D.	N.D.	N.D.	N.D.	N.D.	N.D.	N.D.	N.D.	N.D.	N.D.	N.D.	N.D.	N.D.	N.D.	N.D.	N.D.	N.D.	N.D.	N.D.	N.D.	N.D.	N.D.	N.D.	N.D.	N.D.	N.D.	N.D.	N.D.	N.D.	N.D.	N.D.	N.D.	N.D.	N.D.
1-Amino-1-cyclopentanecarboxylate		0.000132557	0.000111646	7.9137e-05	5.04409e-05	3.01962e-05	N.D.	N.D.	N.D.	N.D.	N.D.	N.D.	N.D.	N.D.	N.D.	N.D.	N.D.	N.D.	N.D.	N.D.	N.D.	N.D.	N.D.	N.D.	N.D.	N.D.	N.D.	N.D.	N.D.	N.D.	N.D.	N.D.	N.D.	N.D.	N.D.	N.D.	N.D.	N.D.	N.D.	N.D.	N.D.	N.D.	N.D.	N.D.	N.D.	N.D.	N.D.	N.D.	N.D.
1-Aminocyclopropane-1-carboxylate		7.40583e-05	5.88413e-05	4.53041e-05	3.57633e-05	2.35069e-05	N.D.	N.D.	1.43136e-05	N.D.	N.D.	N.D.	N.D.	N.D.	N.D.	N.D.	N.D.	N.D.	N.D.	N.D.	N.D.	N.D.	N.D.	N.D.	N.D.	N.D.	N.D.	N.D.	N.D.	N.D.	N.D.	N.D.	N.D.	N.D.	N.D.	N.D.	N.D.	N.D.	N.D.	N.D.	N.D.	N.D.	N.D.	N.D.	N.D.	N.D.	N.D.	N.D.	N.D.
1-Methyladenosine		9.92508e-05	5.83064e-05	2.17445e-05	N.D.	N.D.	N.D.	N.D.	N.D.	N.D.	N.D.	N.D.	N.D.	N.D.	N.D.	N.D.	N.D.	N.D.	N.D.	N.D.	N.D.	N.D.	N.D.	N.D.	N.D.	N.D.	N.D.	N.D.	N.D.	N.D.	N.D.	N.D.	N.D.	N.D.	N.D.	N.D.	N.D.	N.D.	N.D.	N.D.	N.D.	N.D.	N.D.	N.D.	N.D.	N.D.	N.D.	N.D.	N.D.
1-Methylhistamine		7.66517e-05	3.70242e-05	1.98932e-05	N.D.	N.D.	N.D.	N.D.	N.D.	N.D.	N.D.	N.D.	N.D.	N.D.	N.D.	N.D.	N.D.	N.D.	N.D.	N.D.	N.D.	N.D.	N.D.	N.D.	N.D.	N.D.	N.D.	N.D.	N.D.	N.D.	N.D.	N.D.	N.D.	N.D.	N.D.	N.D.	N.D.	N.D.	N.D.	N.D.	N.D.	N.D.	N.D.	N.D.	N.D.	N.D.	N.D.	N.D.	N.D.
1-Methylnicotinamide		0.000135632	3.85907e-05	N.D.	N.D.	N.D.	N.D.	N.D.	N.D.	1.57243e-05	1.74235e-05	1.78414e-05	1.65954e-05	0.00031431	0.000350774	0.000296266	0.000324595	N.D.	N.D.	N.D.	N.D.	N.D.	N.D.	N.D.	N.D.	0.000143485	0.000178783	0.000194368	0.000181395	0.000267763	0.000563133	0.000676096	0.000527739	N.D.	N.D.	N.D.	N.D.	N.D.	N.D.	N.D.	N.D.	0.000297138	0.000253877	0.00020707	0.000307989	0.00198962	0.00148323	0.00188042	0.00147523
2,3-Diaminopropionate		3.46025e-05	2.54852e-05	N.D.	1.86513e-05	N.D.	N.D.	N.D.	N.D.	N.D.	N.D.	N.D.	N.D.	N.D.	N.D.	N.D.	N.D.	N.D.	N.D.	N.D.	N.D.	N.D.	N.D.	N.D.	N.D.	N.D.	N.D.	N.D.	N.D.	N.D.	N.D.	N.D.	N.D.	N.D.	N.D.	N.D.	N.D.	N.D.	N.D.	N.D.	N.D.	N.D.	N.D.	N.D.	N.D.	N.D.	N.D.	N.D.	N.D.
2,3-DPG		N.D.	N.D.	N.D.	N.D.	N.D.	N.D.	N.D.	N.D.	3.72844e-05	3.03588e-05	4.85758e-05	2.49421e-05	3.31318e-05	6.82335e-05	5.56171e-05	6.02145e-05	N.D.	N.D.	N.D.	N.D.	N.D.	N.D.	N.D.	N.D.	N.D.	N.D.	N.D.	N.D.	N.D.	N.D.	N.D.	N.D.	N.D.	N.D.	N.D.	N.D.	N.D.	N.D.	N.D.	N.D.	N.D.	N.D.	N.D.	N.D.	N.D.	N.D.	N.D.	N.D.
2,4-Diaminobutyrate		5.92022e-05	4.95566e-05	3.18e-05	2.58469e-05	N.D.	1.84943e-05	N.D.	N.D.	N.D.	N.D.	N.D.	N.D.	N.D.	N.D.	N.D.	N.D.	N.D.	N.D.	N.D.	N.D.	N.D.	N.D.	N.D.	N.D.	N.D.	N.D.	N.D.	N.D.	N.D.	N.D.	N.D.	N.D.	N.D.	N.D.	N.D.	N.D.	N.D.	N.D.	N.D.	N.D.	N.D.	N.D.	N.D.	N.D.	N.D.	N.D.	N.D.	N.D.
2AB		0.000231696	0.000257488	0.000203506	0.000146884	0.000162545	0.00014407	0.00011565	0.000147094	0.000124949	0.000109033	0.000111096	9.17866e-05	0.00010334	0.000112129	0.000113059	0.000106784	0.00144012	0.00157629	0.00172651	0.00193452	0.00365219	0.00330534	0.00346273	0.00346626	0.00164222	0.00173109	0.00175447	0.00176433	0.0033413	0.00376423	0.00367567	0.00327856	0.00105866	0.0009084	0.00076207	0.00106648	0.00156153	0.00143151	0.0015289	0.00165275	0.00106757	0.000987331	0.000702348	0.00102853	0.00133224	0.000920204	0.000647197	0.000907906
2-Aminobenzimidazole		0.000106512	6.46873e-05	2.74801e-05	N.D.	N.D.	N.D.	N.D.	N.D.	N.D.	N.D.	N.D.	N.D.	N.D.	N.D.	N.D.	N.D.	N.D.	N.D.	N.D.	N.D.	N.D.	N.D.	N.D.	N.D.	N.D.	N.D.	N.D.	N.D.	N.D.	N.D.	N.D.	N.D.	N.D.	N.D.	N.D.	N.D.	N.D.	N.D.	N.D.	N.D.	N.D.	N.D.	N.D.	N.D.	N.D.	N.D.	N.D.	N.D.
2-Aminophenol		2.91565e-05	N.D.	N.D.	N.D.	N.D.	N.D.	N.D.	N.D.	N.D.	N.D.	N.D.	N.D.	N.D.	N.D.	N.D.	N.D.	N.D.	N.D.	N.D.	N.D.	N.D.	N.D.	N.D.	N.D.	N.D.	N.D.	N.D.	N.D.	N.D.	N.D.	N.D.	N.D.	N.D.	N.D.	N.D.	N.D.	N.D.	N.D.	N.D.	N.D.	N.D.	N.D.	N.D.	N.D.	N.D.	N.D.	N.D.	N.D.
2'-Deoxycytidine		3.74182e-05	2.85037e-05	N.D.	N.D.	N.D.	N.D.	N.D.	N.D.	N.D.	N.D.	N.D.	N.D.	N.D.	N.D.	N.D.	N.D.	N.D.	N.D.	N.D.	N.D.	N.D.	N.D.	N.D.	N.D.	0.000242031	0.000224103	0.000193153	0.000234959	N.D.	N.D.	N.D.	N.D.	N.D.	N.D.	N.D.	N.D.	N.D.	N.D.	N.D.	N.D.	0.000143107	N.D.	N.D.	N.D.	N.D.	N.D.	N.D.	N.D.
2-Deoxystreptamine		9.03593e-05	7.6532e-05	3.53212e-05	2.85676e-05	N.D.	N.D.	N.D.	N.D.	N.D.	N.D.	N.D.	N.D.	N.D.	N.D.	N.D.	N.D.	N.D.	N.D.	N.D.	N.D.	N.D.	N.D.	N.D.	N.D.	N.D.	N.D.	N.D.	N.D.	N.D.	N.D.	N.D.	N.D.	N.D.	N.D.	N.D.	N.D.	N.D.	N.D.	N.D.	N.D.	N.D.	N.D.	N.D.	N.D.	N.D.	N.D.	N.D.	N.D.
2-Guanidinobenzimidazole		4.0419e-05	1.96393e-05	N.D.	N.D.	N.D.	N.D.	N.D.	N.D.	N.D.	N.D.	N.D.	N.D.	N.D.	N.D.	N.D.	N.D.	N.D.	N.D.	N.D.	N.D.	N.D.	N.D.	N.D.	N.D.	N.D.	N.D.	N.D.	N.D.	N.D.	N.D.	N.D.	N.D.	N.D.	N.D.	N.D.	N.D.	N.D.	N.D.	N.D.	N.D.	N.D.	N.D.	N.D.	N.D.	N.D.	N.D.	N.D.	N.D.
2-Hydroxyglutarate		N.D.	N.D.	N.D.	N.D.	N.D.	N.D.	4.6855e-05	4.53542e-05	5.84748e-05	7.14017e-05	4.84201e-05	6.09619e-05	9.61224e-05	9.40061e-05	8.31394e-05	0.000101367	0.000242411	0.00026492	0.000209783	0.000209246	0.000384212	0.000370961	0.000363429	0.000246816	0.000147246	0.000212593	0.000128276	0.000232325	0.000280771	0.000205698	0.000369705	0.000328537	0.000467247	0.000697693	0.000337908	0.000419459	0.00174691	0.00151258	0.00124617	0.00139753	0.000321518	0.000332161	0.000337838	0.000299377	0.000886497	N.D.	N.D.	0.00078762
2-Oxoglutarate		N.D.	N.D.	N.D.	N.D.	N.D.	N.D.	N.D.	N.D.	0.00144826	0.00143891	0.00149256	0.00144735	0.00104416	0.000870769	0.000975221	0.00124311	0.00122886	0.000766749	N.D.	0.000825499	0.00156466	0.00187207	0.00125148	N.D.	0.00450823	0.00387728	0.0040042	0.00412603	0.00174563	0.0031657	0.00386985	0.00301281	N.D.	N.D.	N.D.	N.D.	N.D.	N.D.	N.D.	N.D.	0.00250561	0.00374428	0.00317696	0.00354952	N.D.	N.D.	N.D.	N.D.
2-Oxoisopentanoate		N.D.	N.D.	N.D.	N.D.	N.D.	N.D.	N.D.	N.D.	N.D.	N.D.	N.D.	N.D.	N.D.	N.D.	N.D.	N.D.	0.000969117	0.000788329	0.000594748	0.000976341	0.000885735	0.00115388	0.000870565	0.000839992	0.00285642	0.00307556	0.00276336	0.00302581	0.00344189	0.00503135	0.00556164	0.00480152	N.D.	N.D.	N.D.	N.D.	N.D.	N.D.	N.D.	N.D.	N.D.	N.D.	N.D.	N.D.	N.D.	N.D.	N.D.	N.D.
3-Aminoisobutyrate		9.54719e-05	9.32673e-05	6.22932e-05	4.53216e-05	3.40888e-05	2.89708e-05	N.D.	1.5501e-05	6.6874e-05	6.12983e-05	6.00083e-05	5.56458e-05	9.19197e-05	9.16781e-05	8.9285e-05	8.46432e-05	N.D.	0.000166961	N.D.	0.00019679	0.000338695	0.000396224	0.000251183	0.000275187	0.000202228	N.D.	N.D.	0.000265848	0.000249912	0.00041549	0.000354871	0.000471384	N.D.	N.D.	N.D.	N.D.	N.D.	N.D.	N.D.	N.D.	0.000257811	0.000286933	0.000214677	0.000218057	0.000672794	0.000515131	0.000434892	0.000529054
3-Aminopropane-1,2-diol		7.32803e-05	6.82407e-05	4.3961e-05	3.39017e-05	N.D.	1.85299e-05	N.D.	N.D.	N.D.	N.D.	N.D.	N.D.	N.D.	N.D.	N.D.	N.D.	N.D.	N.D.	N.D.	N.D.	N.D.	N.D.	N.D.	N.D.	N.D.	N.D.	N.D.	N.D.	N.D.	N.D.	N.D.	N.D.	N.D.	N.D.	N.D.	N.D.	N.D.	N.D.	N.D.	N.D.	N.D.	N.D.	N.D.	N.D.	N.D.	N.D.	N.D.	N.D.
3-Hydroxy-3-methylglutarate		N.D.	N.D.	N.D.	N.D.	N.D.	N.D.	N.D.	N.D.	N.D.	N.D.	N.D.	N.D.	N.D.	N.D.	N.D.	N.D.	0.0010087	0.00105575	0.00114538	0.00104153	0.00195681	0.00158817	0.00178862	0.0016403	0.000545934	0.000653227	0.000572011	0.000540826	0.00141435	0.00132151	0.0012618	0.0014779	N.D.	N.D.	N.D.	N.D.	N.D.	N.D.	N.D.	N.D.	N.D.	N.D.	N.D.	N.D.	N.D.	N.D.	N.D.	N.D.
3-Hydroxybutyrate		N.D.	N.D.	N.D.	N.D.	N.D.	N.D.	N.D.	N.D.	N.D.	N.D.	N.D.	N.D.	N.D.	N.D.	N.D.	N.D.	0.00152576	0.00157535	0.00159903	0.00153764	0.00276445	0.00255654	0.002225	0.00198852	0.00106692	0.00128299	0.00101419	0.000999751	0.00291651	0.00214466	0.0024855	0.00264608	N.D.	N.D.	N.D.	N.D.	N.D.	N.D.	N.D.	N.D.	N.D.	N.D.	N.D.	N.D.	N.D.	N.D.	N.D.	N.D.
3-Methoxytyramine		6.78343e-05	N.D.	N.D.	N.D.	N.D.	N.D.	N.D.	N.D.	N.D.	N.D.	N.D.	N.D.	N.D.	N.D.	N.D.	N.D.	N.D.	N.D.	N.D.	N.D.	N.D.	N.D.	N.D.	N.D.	N.D.	N.D.	N.D.	N.D.	N.D.	N.D.	N.D.	N.D.	N.D.	N.D.	N.D.	N.D.	N.D.	N.D.	N.D.	N.D.	N.D.	N.D.	N.D.	N.D.	N.D.	N.D.	N.D.	N.D.
3-Methyladenine		6.6834e-05	2.49503e-05	N.D.	N.D.	N.D.	N.D.	N.D.	N.D.	N.D.	N.D.	N.D.	N.D.	N.D.	N.D.	N.D.	N.D.	N.D.	N.D.	N.D.	N.D.	N.D.	N.D.	N.D.	N.D.	N.D.	N.D.	N.D.	N.D.	N.D.	N.D.	N.D.	N.D.	N.D.	N.D.	N.D.	N.D.	N.D.	N.D.	N.D.	N.D.	N.D.	N.D.	N.D.	N.D.	N.D.	N.D.	N.D.	N.D.
3-Methylguanine		5.76833e-05	3.69096e-05	N.D.	N.D.	N.D.	N.D.	N.D.	N.D.	N.D.	N.D.	N.D.	N.D.	N.D.	N.D.	N.D.	N.D.	N.D.	N.D.	N.D.	N.D.	N.D.	N.D.	N.D.	N.D.	N.D.	N.D.	N.D.	N.D.	N.D.	N.D.	N.D.	N.D.	N.D.	N.D.	N.D.	N.D.	N.D.	N.D.	N.D.	N.D.	N.D.	N.D.	N.D.	N.D.	N.D.	N.D.	N.D.	N.D.
3-Methylhistidine		9.31379e-05	7.84042e-05	5.13665e-05	3.98801e-05	3.88129e-05	3.28906e-05	3.62824e-05	3.4267e-05	5.13783e-05	4.61645e-05	4.8566e-05	4.29234e-05	5.00823e-05	5.51802e-05	5.02929e-05	5.01132e-05	0.00130711	0.00140375	0.00165978	0.00192697	0.00348022	0.0032283	0.00317438	0.00350393	0.00153276	0.00187098	0.00177118	0.00184582	0.00367218	0.0037564	0.00393278	0.00346465	0.000411578	0.000268673	0.000325705	0.000503575	0.000714065	0.000565357	0.000665701	0.000732838	0.000836247	0.000770574	0.000437805	0.000871417	0.000760617	0.000366349	0.000427181	0.000585499
3PG		N.D.	N.D.	N.D.	N.D.	N.D.	N.D.	N.D.	N.D.	7.74579e-05	5.92323e-05	6.62708e-05	6.89012e-05	0.000112267	0.000121571	9.08928e-05	0.000110346	0.000468219	0.000487908	0.000519445	0.000512067	0.00072234	0.000755342	0.000776609	0.000642467	0.000516426	0.000692174	0.000816081	0.000760471	0.000309853	0.000630685	0.000832364	0.000550759	N.D.	N.D.	N.D.	N.D.	0.000454949	N.D.	N.D.	N.D.	0.000357767	N.D.	N.D.	0.000336002	N.D.	N.D.	N.D.	N.D.
4-(beta-Acetylaminoethyl)imidazole		0.000184757	0.000135488	6.9263e-05	4.28873e-05	2.72484e-05	N.D.	N.D.	N.D.	N.D.	N.D.	N.D.	N.D.	N.D.	N.D.	N.D.	N.D.	N.D.	N.D.	N.D.	N.D.	N.D.	N.D.	N.D.	N.D.	N.D.	N.D.	N.D.	N.D.	N.D.	N.D.	N.D.	N.D.	N.D.	N.D.	N.D.	N.D.	N.D.	N.D.	N.D.	N.D.	N.D.	N.D.	N.D.	N.D.	N.D.	N.D.	N.D.	N.D.
4-Amino-3-hydroxybutyrate		7.82447e-05	5.71602e-05	3.69911e-05	3.34005e-05	2.15039e-05	1.32916e-05	N.D.	N.D.	N.D.	N.D.	N.D.	N.D.	N.D.	N.D.	N.D.	N.D.	N.D.	N.D.	N.D.	N.D.	N.D.	N.D.	N.D.	N.D.	N.D.	N.D.	N.D.	N.D.	N.D.	N.D.	N.D.	N.D.	N.D.	N.D.	N.D.	N.D.	N.D.	N.D.	N.D.	N.D.	N.D.	N.D.	N.D.	N.D.	N.D.	N.D.	N.D.	N.D.
4-Hydroxymethylimidazole		6.77973e-05	6.11721e-05	3.2998e-05	N.D.	N.D.	N.D.	N.D.	N.D.	N.D.	N.D.	N.D.	N.D.	N.D.	N.D.	N.D.	N.D.	N.D.	N.D.	N.D.	N.D.	N.D.	N.D.	N.D.	N.D.	N.D.	N.D.	N.D.	N.D.	N.D.	N.D.	N.D.	N.D.	N.D.	N.D.	N.D.	N.D.	N.D.	N.D.	N.D.	N.D.	N.D.	N.D.	N.D.	N.D.	N.D.	N.D.	N.D.	N.D.
4-Methyl-2-oxopentanoate		N.D.	N.D.	N.D.	N.D.	N.D.	N.D.	N.D.	0.000155212	0.000731173	0.000565536	0.000574394	0.000590283	0.000556906	0.000517804	0.000536243	0.000598057	N.D.	N.D.	N.D.	N.D.	N.D.	N.D.	N.D.	N.D.	N.D.	N.D.	N.D.	N.D.	N.D.	N.D.	N.D.	N.D.	0.0034051	0.00191351	0.00204474	0.00360393	0.00666112	0.00511334	0.00623526	0.00696482	0.0166684	0.0154741	0.0106428	0.016797	0.0139565	0.00782262	0.00760172	0.0125385
5,6-Dimethylbenzimidazole		7.66517e-05	2.43007e-05	N.D.	N.D.	N.D.	N.D.	N.D.	N.D.	N.D.	N.D.	N.D.	N.D.	N.D.	N.D.	N.D.	N.D.	N.D.	N.D.	N.D.	N.D.	N.D.	N.D.	N.D.	N.D.	N.D.	N.D.	N.D.	N.D.	N.D.	N.D.	N.D.	N.D.	N.D.	N.D.	N.D.	N.D.	N.D.	N.D.	N.D.	N.D.	N.D.	N.D.	N.D.	N.D.	N.D.	N.D.	N.D.	N.D.
5-Aminolevulinate		8.26534e-05	8.63134e-05	6.36e-05	4.62166e-05	2.84199e-05	2.88283e-05	N.D.	N.D.	6.37429e-05	6.87562e-05	6.14915e-05	5.32378e-05	N.D.	N.D.	N.D.	N.D.	N.D.	N.D.	N.D.	N.D.	N.D.	N.D.	N.D.	N.D.	N.D.	0.000167364	0.000188901	0.000196511	N.D.	N.D.	N.D.	N.D.	N.D.	N.D.	N.D.	N.D.	N.D.	N.D.	N.D.	N.D.	0.000210291	0.000285307	0.000172136	0.000148171	N.D.	N.D.	N.D.	0.00024922
5-Aminovalerate		0.000303272	0.000371656	0.000331577	0.000268385	0.000315983	0.000301931	0.000255551	0.000254974	0.000129291	8.67684e-05	8.75545e-05	8.91979e-05	8.97842e-05	7.90067e-05	9.2985e-05	8.62995e-05	N.D.	N.D.	N.D.	N.D.	N.D.	N.D.	N.D.	N.D.	N.D.	N.D.	N.D.	N.D.	N.D.	N.D.	N.D.	N.D.	0.00125706	0.00113977	0.000953729	0.00152417	0.00196044	0.00179061	0.00197631	0.00176875	N.D.	0.000355754	N.D.	0.000360269	0.00162703	N.D.	N.D.	N.D.
5'-Deoxyadenosine		4.61985e-05	N.D.	N.D.	N.D.	N.D.	N.D.	N.D.	N.D.	N.D.	N.D.	N.D.	N.D.	N.D.	N.D.	N.D.	N.D.	N.D.	N.D.	N.D.	N.D.	N.D.	N.D.	N.D.	N.D.	N.D.	N.D.	N.D.	N.D.	N.D.	N.D.	N.D.	N.D.	N.D.	N.D.	N.D.	N.D.	N.D.	N.D.	N.D.	N.D.	N.D.	N.D.	N.D.	N.D.	N.D.	N.D.	N.D.	N.D.
5-Hydroxylysine		7.95784e-05	5.75805e-05	3.43774e-05	2.61333e-05	N.D.	N.D.	N.D.	N.D.	N.D.	N.D.	N.D.	N.D.	N.D.	N.D.	5.99363e-06	N.D.	0.00019219	0.000235553	0.000287851	0.000311086	0.00059053	0.000489487	0.000651665	0.000602617	0.000203191	0.00024944	0.000250552	0.000276693	0.000555289	0.000606903	0.000575792	0.000577637	N.D.	N.D.	N.D.	N.D.	N.D.	N.D.	N.D.	N.D.	N.D.	N.D.	N.D.	N.D.	N.D.	N.D.	N.D.	N.D.
5-Methyl-2'-deoxycytidine		4.77545e-05	2.88093e-05	N.D.	N.D.	N.D.	N.D.	N.D.	N.D.	N.D.	N.D.	N.D.	N.D.	N.D.	N.D.	N.D.	N.D.	N.D.	N.D.	N.D.	N.D.	N.D.	N.D.	N.D.	N.D.	N.D.	N.D.	N.D.	N.D.	N.D.	N.D.	N.D.	N.D.	N.D.	N.D.	N.D.	N.D.	N.D.	N.D.	N.D.	N.D.	N.D.	N.D.	N.D.	N.D.	N.D.	N.D.	N.D.	N.D.
5-Methylcytosine		5.99061e-05	3.76355e-05	N.D.	N.D.	N.D.	N.D.	N.D.	N.D.	N.D.	N.D.	N.D.	N.D.	N.D.	N.D.	N.D.	N.D.	N.D.	N.D.	N.D.	N.D.	N.D.	N.D.	N.D.	N.D.	N.D.	N.D.	N.D.	N.D.	N.D.	N.D.	N.D.	N.D.	N.D.	N.D.	N.D.	N.D.	N.D.	N.D.	N.D.	N.D.	N.D.	N.D.	N.D.	N.D.	N.D.	N.D.	N.D.	N.D.
5-Methylthioadenosine		N.D.	N.D.	1.45206e-05	N.D.	N.D.	N.D.	1.88026e-05	1.94586e-05	4.67158e-05	4.47907e-05	4.36077e-05	3.92712e-05	2.79659e-05	2.95305e-05	2.77415e-05	2.49805e-05	N.D.	N.D.	N.D.	N.D.	N.D.	N.D.	N.D.	N.D.	N.D.	N.D.	N.D.	N.D.	N.D.	N.D.	N.D.	N.D.	N.D.	N.D.	N.D.	N.D.	N.D.	N.D.	0.000207463	0.000205489	0.000174787	0.000185599	N.D.	0.000159548	N.D.	N.D.	N.D.	N.D.
5-Oxoproline		0.000412915	0.000478718	0.000523756	0.000408517	0.000439892	0.000496273	0.000407323	0.000506399	0.000803377	0.000682881	0.000672157	0.000601206	0.000692062	0.00070969	0.000701337	0.000740263	0.0810765	0.079391	0.0758281	0.0825185	0.136688	0.131493	0.122922	0.1219	0.0611059	0.063209	0.0632982	0.0633733	0.137233	0.135117	0.135067	0.134469	0.0123263	0.00814902	0.00793	0.0131966	0.0188548	0.01356	0.0165819	0.0181626	0.0227959	0.0213842	0.0135197	0.023155	0.0176578	0.0110465	0.00853666	0.0135246
6-Aminohexanoate		0.000125555	0.000115734	7.52891e-05	4.30305e-05	N.D.	N.D.	N.D.	N.D.	N.D.	N.D.	N.D.	N.D.	N.D.	N.D.	N.D.	N.D.	N.D.	N.D.	N.D.	N.D.	N.D.	N.D.	N.D.	N.D.	N.D.	N.D.	N.D.	N.D.	N.D.	N.D.	N.D.	N.D.	N.D.	N.D.	N.D.	N.D.	N.D.	N.D.	N.D.	N.D.	N.D.	N.D.	N.D.	N.D.	N.D.	N.D.	N.D.	N.D.
6-Phosphogluconate		N.D.	N.D.	N.D.	N.D.	N.D.	N.D.	N.D.	N.D.	0.000199009	0.000186711	0.000197141	0.000193319	4.57034e-05	5.72673e-05	4.02727e-05	5.92903e-05	N.D.	N.D.	N.D.	N.D.	N.D.	N.D.	N.D.	N.D.	N.D.	N.D.	N.D.	N.D.	N.D.	N.D.	N.D.	N.D.	N.D.	N.D.	N.D.	N.D.	N.D.	N.D.	N.D.	N.D.	N.D.	N.D.	N.D.	N.D.	N.D.	N.D.	N.D.	N.D.
Acetyl CoA		1.24779e-05	N.D.	N.D.	N.D.	N.D.	N.D.	1.19557e-05	N.D.	2.43347e-05	N.D.	2.61586e-05	2.47823e-05	1.76047e-05	2.14246e-05	2.19651e-05	2.27152e-05	N.D.	N.D.	N.D.	N.D.	N.D.	N.D.	N.D.	N.D.	N.D.	N.D.	N.D.	N.D.	N.D.	N.D.	N.D.	N.D.	N.D.	N.D.	N.D.	N.D.	N.D.	N.D.	N.D.	N.D.	N.D.	N.D.	N.D.	N.D.	N.D.	N.D.	N.D.	N.D.
Acetylcholine		0.000438311	0.000376394	0.000254364	0.000181644	0.000109258	8.16385e-05	5.34787e-05	5.6628e-05	4.58702e-05	2.93517e-05	3.74416e-05	1.81005e-05	9.08055e-06	8.19489e-06	8.1366e-06	N.D.	N.D.	N.D.	N.D.	N.D.	N.D.	N.D.	N.D.	N.D.	N.D.	N.D.	N.D.	N.D.	N.D.	N.D.	N.D.	N.D.	0.000378094	0.000281977	0.000331695	0.000330846	0.000739536	0.000687919	0.000796502	0.000815697	N.D.	N.D.	N.D.	N.D.	N.D.	N.D.	N.D.	N.D.
Adenine		N.D.	N.D.	N.D.	N.D.	N.D.	N.D.	1.2787e-05	1.31593e-05	2.85232e-05	3.13579e-05	3.12755e-05	3.19066e-05	2.23764e-05	2.0758e-05	2.0894e-05	2.12453e-05	N.D.	N.D.	N.D.	N.D.	N.D.	N.D.	N.D.	N.D.	N.D.	N.D.	N.D.	N.D.	N.D.	N.D.	N.D.	N.D.	N.D.	N.D.	N.D.	N.D.	N.D.	N.D.	N.D.	N.D.	N.D.	0.000122197	N.D.	N.D.	N.D.	N.D.	N.D.	N.D.
Adenosine		3.71959e-05	2.453e-05	N.D.	N.D.	N.D.	N.D.	N.D.	N.D.	N.D.	N.D.	N.D.	N.D.	1.50228e-05	1.68049e-05	2.25682e-05	1.63607e-05	N.D.	N.D.	N.D.	N.D.	N.D.	N.D.	N.D.	N.D.	N.D.	N.D.	N.D.	N.D.	N.D.	0.000992342	0.00127855	0.00119813	N.D.	N.D.	N.D.	N.D.	N.D.	N.D.	N.D.	N.D.	N.D.	N.D.	N.D.	N.D.	N.D.	N.D.	N.D.	N.D.
ADMA		9.28786e-05	6.20891e-05	N.D.	N.D.	N.D.	N.D.	N.D.	N.D.	N.D.	N.D.	N.D.	N.D.	N.D.	N.D.	1.13008e-05	N.D.	0.000304229	0.000342961	0.000462597	0.000477334	0.000914651	0.000801137	0.000652306	0.000644533	0.000662858	0.000683372	0.000508394	0.000623708	0.000829428	0.000992342	0.000636101	0.000889936	N.D.	N.D.	N.D.	N.D.	N.D.	N.D.	N.D.	N.D.	N.D.	N.D.	N.D.	N.D.	N.D.	N.D.	N.D.	N.D.
ADP		0.000512002	0.000627944	0.000550794	0.000450342	0.000429915	0.000386979	0.000373904	0.000425086	0.000633756	0.000545038	0.000612793	0.000540995	0.000405782	0.000442918	0.000387468	0.000440973	0.0009776	0.00108367	0.00108991	0.00121739	0.00119985	0.00169269	0.00153392	0.00135992	0.000280688	0.000269694	0.000200007	0.000191724	0.000261172	0.000652739	0.000566607	0.000635155	0.00126001	0.00178775	0.0016234	0.0017374	0.00174458	0.0016074	0.00145838	0.00163712	0.000626522	0.000670643	0.000457039	0.00043813	0.000516825	0.000620424	0.000365765	0.000537811
Agmatine		0.000121998	8.46322e-05	3.79349e-05	2.18732e-05	1.70822e-05	N.D.	N.D.	N.D.	N.D.	N.D.	N.D.	N.D.	N.D.	N.D.	N.D.	N.D.	N.D.	N.D.	N.D.	N.D.	N.D.	N.D.	N.D.	N.D.	N.D.	N.D.	N.D.	N.D.	N.D.	N.D.	N.D.	N.D.	N.D.	N.D.	N.D.	N.D.	N.D.	N.D.	N.D.	N.D.	N.D.	N.D.	N.D.	N.D.	N.D.	N.D.	N.D.	N.D.
Ala		0.00362486	0.00433607	0.00420842	0.0035271	0.00370797	0.00359633	0.00369409	0.00399687	0.0151893	0.0140324	0.0145133	0.0130221	0.0132977	0.0138445	0.0137845	0.0130873	0.0539173	0.0549093	0.0607312	0.0712311	0.110558	0.0952837	0.100533	0.0902529	0.218259	0.240985	0.243462	0.252979	0.134879	0.197673	0.218176	0.182309	0.0467084	0.0397492	0.0443219	0.0502286	0.0733557	0.0684646	0.0788295	0.0812095	0.10766	0.128574	0.0697508	0.108133	0.0848527	0.0664529	0.0460811	0.0736437
Ala-Ala		0.00010918	0.000108322	7.91007e-05	5.89968e-05	4.14961e-05	N.D.	1.74483e-05	N.D.	N.D.	N.D.	N.D.	N.D.	N.D.	N.D.	N.D.	N.D.	N.D.	N.D.	N.D.	N.D.	N.D.	N.D.	N.D.	N.D.	N.D.	N.D.	N.D.	N.D.	N.D.	N.D.	N.D.	N.D.	N.D.	N.D.	N.D.	N.D.	N.D.	N.D.	N.D.	N.D.	N.D.	N.D.	N.D.	N.D.	N.D.	N.D.	N.D.	N.D.
Allantoate		N.D.	N.D.	N.D.	N.D.	N.D.	N.D.	N.D.	N.D.	N.D.	N.D.	N.D.	N.D.	N.D.	N.D.	N.D.	N.D.	0.000546989	0.000633041	0.000487854	0.000523058	0.000921082	0.000919884	0.000922071	0.000906634	0.00031577	0.000477964	0.000365825	0.000440322	0.000734708	0.000785659	0.000885515	0.000877413	N.D.	N.D.	N.D.	N.D.	N.D.	N.D.	N.D.	N.D.	N.D.	N.D.	N.D.	N.D.	N.D.	N.D.	N.D.	N.D.
Allantoin		0.00163925	0.00139748	0.00195791	0.0013202	0.00138456	0.00145506	0.00119011	0.00176055	0.000912627	0.00104983	0.00103915	0.000846246	0.000670197	0.000751602	0.000585685	0.000563009	0.00288067	0.00297339	0.00305296	0.00341313	0.00743846	0.0066941	0.00795967	0.00709412	0.00445639	0.00410701	0.004424	0.00418292	0.00951132	0.00947788	0.00924505	0.00804054	0.00909965	0.00790461	0.00922328	0.00807386	0.0136553	0.0157672	0.013868	0.0130239	0.00802983	0.00946825	0.00767709	0.00820898	0.0135678	0.0144446	0.0146162	0.0135358
alpha-Aminoadipate		7.57255e-05	6.62538e-05	6.24747e-05	3.83766e-05	3.79814e-05	3.45654e-05	3.61879e-05	2.80336e-05	6.45656e-05	5.20523e-05	4.30356e-05	5.24953e-05	8.04251e-05	6.82487e-05	7.33968e-05	6.74542e-05	0.00049358	0.000453559	0.000540394	0.000606428	0.00110411	0.000943059	0.00100729	0.00106248	0.000774243	0.000675521	0.000717339	0.000667085	0.0013471	0.00163191	0.00138012	0.00135017	0.000270665	0.000209675	N.D.	N.D.	N.D.	0.000237652	0.000328303	0.000276932	0.000468102	0.000496375	0.000346807	0.000466182	0.000570078	0.00055946	0.000444145	0.000697911
alpha-Methylbenzylamine		0.000106179	9.34966e-05	N.D.	N.D.	N.D.	N.D.	N.D.	N.D.	N.D.	N.D.	N.D.	N.D.	N.D.	N.D.	N.D.	N.D.	N.D.	N.D.	N.D.	N.D.	N.D.	N.D.	N.D.	N.D.	N.D.	N.D.	N.D.	N.D.	N.D.	N.D.	N.D.	N.D.	N.D.	N.D.	N.D.	N.D.	N.D.	N.D.	N.D.	N.D.	N.D.	N.D.	N.D.	N.D.	N.D.	N.D.	N.D.	N.D.
Amantadine		0.000262372	0.000198532	0.000109122	5.05125e-05	N.D.	N.D.	N.D.	N.D.	N.D.	N.D.	N.D.	N.D.	N.D.	N.D.	N.D.	N.D.	N.D.	N.D.	N.D.	N.D.	N.D.	N.D.	N.D.	N.D.	N.D.	N.D.	N.D.	N.D.	N.D.	N.D.	N.D.	N.D.	N.D.	N.D.	N.D.	N.D.	N.D.	N.D.	N.D.	N.D.	N.D.	N.D.	N.D.	N.D.	N.D.	N.D.	N.D.	N.D.
AMP		8.22614e-05	0.000101713	9.36635e-05	7.37057e-05	6.2629e-05	6.90162e-05	5.58442e-05	6.70485e-05	0.000110126	9.37972e-05	0.000101868	8.46732e-05	8.67708e-05	7.80475e-05	8.26117e-05	7.40347e-05	0.000424592	0.000538683	0.00063295	0.000686406	0.000772359	0.000878074	0.00123337	0.00121943	0.000214459	N.D.	N.D.	N.D.	N.D.	0.000191393	N.D.	N.D.	0.000491508	0.000552034	0.000723474	0.000585019	N.D.	0.000524103	0.000462522	N.D.	N.D.	N.D.	N.D.	N.D.	N.D.	N.D.	N.D.	0.000249217
Anserine		0.000111773	4.3023e-05	2.08733e-05	N.D.	N.D.	N.D.	N.D.	N.D.	N.D.	N.D.	N.D.	N.D.	N.D.	N.D.	N.D.	N.D.	N.D.	N.D.	N.D.	N.D.	N.D.	N.D.	N.D.	N.D.	N.D.	N.D.	N.D.	N.D.	N.D.	N.D.	N.D.	N.D.	N.D.	N.D.	N.D.	N.D.	N.D.	N.D.	N.D.	N.D.	N.D.	N.D.	N.D.	N.D.	N.D.	N.D.	N.D.	N.D.
Arg		0.00213565	0.00253629	0.00244769	0.00206367	0.00203119	0.00199104	0.00194133	0.00232699	0.00542326	0.00536067	0.00536638	0.00462695	0.00461827	0.00480333	0.00447145	0.00470189	0.238145	0.279813	0.337457	0.384733	0.726406	0.655805	0.740104	0.745262	0.296966	0.324246	0.309939	0.311629	0.820778	0.857888	0.855027	0.812036	0.0364876	0.0164666	0.0173762	0.0359765	0.0556029	0.035246	0.0397381	0.0538367	0.101595	0.0865094	0.0503144	0.101595	0.0912905	0.0346513	0.0392698	0.0548647
Arginine ethyl ester		0.000184979	0.000138124	6.67945e-05	3.60854e-05	2.18818e-05	N.D.	N.D.	N.D.	N.D.	N.D.	N.D.	N.D.	N.D.	N.D.	N.D.	N.D.	N.D.	N.D.	N.D.	N.D.	N.D.	N.D.	N.D.	N.D.	N.D.	N.D.	N.D.	N.D.	N.D.	N.D.	N.D.	N.D.	N.D.	N.D.	N.D.	N.D.	N.D.	N.D.	N.D.	N.D.	N.D.	N.D.	N.D.	N.D.	N.D.	N.D.	N.D.	N.D.
Argininosuccinate		8.39501e-05	8.77653e-05	8.51267e-05	5.41282e-05	5.33252e-05	4.69662e-05	4.83765e-05	5.89036e-05	0.000130617	0.000120634	0.000135188	0.000117713	0.000132142	0.000139223	0.000132613	0.000130007	0.000276492	0.000288991	0.000359066	0.000500634	0.000771828	0.000516134	0.0006805	0.000642103	0.000578115	0.000594873	0.000559719	0.000538597	0.000558477	0.000766305	0.000836708	0.000508367	0.000418833	0.000415591	0.000437506	0.00045652	0.000644558	0.000764521	0.000911712	0.000700799	0.00038617	0.000555984	0.00033751	0.00038221	0.000600379	0.000551307	0.000505832	0.000690257
Asn		0.00395592	0.00456104	0.00453702	0.00372253	0.00427399	0.00401504	0.00412227	0.00440445	0.00628794	0.00593996	0.00634166	0.00573662	0.00578732	0.00613904	0.00591298	0.00576576	0.0489777	0.0565111	0.0697896	0.0775734	0.140859	0.128597	0.14184	0.143806	0.0717074	0.0765926	0.0738319	0.0785015	0.16262	0.17741	0.180511	0.166664	0.0311217	0.0237951	0.0257512	0.0316697	0.0459544	0.0400682	0.0439016	0.0477103	0.0437817	0.043558	0.0279649	0.0446067	0.0490708	0.0323488	0.0288375	0.0372672
Asp		0.00143549	0.00160362	0.00164485	0.00143286	0.00161842	0.00153406	0.00157579	0.00166493	0.00447946	0.00473569	0.00512789	0.00479951	0.00311157	0.00355534	0.00354349	0.00331555	0.0342195	0.038436	0.0455466	0.0509097	0.092817	0.0854529	0.0902963	0.0921482	0.00982121	0.00892416	0.0067309	0.0077027	0.0724669	0.0645048	0.0568974	0.0601317	0.0168267	0.0127109	0.0139577	0.0164382	0.0239609	0.0198405	0.0226096	0.0219144	0.0152013	0.0147032	0.0125338	0.015633	0.0299547	0.0253637	0.0271412	0.020548
ATP		0.0020379	0.00249713	0.00234522	0.0017067	0.00209184	0.00173522	0.00192761	0.00225377	0.00418894	0.00390783	0.00396587	0.0036647	0.00328292	0.0035198	0.00317896	0.00354259	0.0056101	0.0049354	0.00396833	0.00447981	0.00556817	0.00542658	0.00401753	0.00301157	0.00368757	0.00401591	0.00357196	0.0038761	0.0024082	0.004269	0.00464659	0.00436314	0.00513776	0.00584194	0.00548344	0.00586903	0.00671173	0.00608479	0.00586678	0.00711448	0.00423275	0.00557957	0.00247356	0.00318961	0.00420313	0.00363134	0.00306364	0.00397794
Azelate		N.D.	N.D.	N.D.	N.D.	3.75344e-05	N.D.	2.43819e-05	N.D.	1.88408e-05	N.D.	N.D.	N.D.	1.75165e-05	1.77976e-05	N.D.	N.D.	N.D.	N.D.	N.D.	N.D.	N.D.	N.D.	N.D.	N.D.	N.D.	N.D.	N.D.	N.D.	N.D.	N.D.	N.D.	N.D.	N.D.	N.D.	0.000181693	N.D.	0.000211216	N.D.	N.D.	N.D.	N.D.	N.D.	N.D.	0.000158158	N.D.	0.000374838	N.D.	N.D.
Benzamidine		0.00014745	0.000100947	5.04952e-05	2.90688e-05	N.D.	N.D.	N.D.	N.D.	N.D.	N.D.	N.D.	N.D.	N.D.	N.D.	N.D.	N.D.	N.D.	N.D.	N.D.	N.D.	N.D.	N.D.	N.D.	N.D.	N.D.	N.D.	N.D.	N.D.	N.D.	N.D.	N.D.	N.D.	N.D.	N.D.	N.D.	N.D.	N.D.	N.D.	N.D.	N.D.	N.D.	N.D.	N.D.	N.D.	N.D.	N.D.	N.D.	N.D.
Benzimidazole		0.000100918	4.9251e-05	N.D.	N.D.	N.D.	N.D.	N.D.	N.D.	N.D.	N.D.	N.D.	N.D.	N.D.	N.D.	N.D.	N.D.	N.D.	N.D.	N.D.	N.D.	N.D.	N.D.	N.D.	N.D.	N.D.	N.D.	N.D.	N.D.	N.D.	N.D.	N.D.	N.D.	N.D.	N.D.	N.D.	N.D.	N.D.	N.D.	N.D.	N.D.	N.D.	N.D.	N.D.	N.D.	N.D.	N.D.	N.D.	N.D.
beta-Ala		0.000675639	0.000823817	0.000764689	0.000626161	0.000635102	0.000620182	0.000617997	0.00064639	0.00180747	0.00170373	0.00179239	0.00160384	0.00114918	0.00118377	0.00121029	0.00115833	0.00197825	0.00229571	0.00230999	0.0025441	0.00424622	0.00422465	0.0046001	0.0038022	0.0032167	0.0035232	0.00359277	0.0034488	0.0033974	0.00400987	0.00458348	0.00390316	0.004423	0.00444107	0.00461492	0.00530347	0.00588305	0.00610458	0.00571801	0.00608697	0.00452644	0.00650192	0.00371684	0.00438309	0.00556622	0.00610412	0.00382921	0.00649406
beta-Ala-Lys		0.000114885	8.30274e-05	3.5648e-05	2.73505e-05	N.D.	N.D.	N.D.	N.D.	N.D.	N.D.	N.D.	N.D.	N.D.	N.D.	N.D.	N.D.	N.D.	N.D.	N.D.	N.D.	N.D.	N.D.	N.D.	N.D.	N.D.	N.D.	N.D.	N.D.	N.D.	N.D.	N.D.	N.D.	N.D.	N.D.	N.D.	N.D.	N.D.	N.D.	N.D.	N.D.	N.D.	N.D.	N.D.	N.D.	N.D.	N.D.	N.D.	N.D.
Betaine		0.000861433	0.00101631	0.000916102	0.000802543	0.000839144	0.000862033	0.000861927	0.000881312	0.000434133	0.000454427	0.000378823	0.000433468	0.000231638	0.000264132	0.000333132	0.000310719	0.0117483	0.0133882	0.0140757	0.0152775	0.0245079	0.0241001	0.0236067	0.0237293	0.0114268	0.0118646	0.0114783	0.0125662	0.0219731	0.0241056	0.0255158	0.0226998	0.00762857	0.00959792	0.00933964	0.0105736	0.0146439	0.0146585	0.0170289	0.00994487	0.00930332	0.00998576	0.00925702	0.009831	0.0151245	0.0168215	0.0119313	0.00853087
Betaine aldehyde		2.54888e-05	1.96393e-05	N.D.	N.D.	N.D.	N.D.	N.D.	N.D.	N.D.	N.D.	N.D.	N.D.	N.D.	N.D.	8.33751e-06	8.97474e-06	N.D.	N.D.	N.D.	N.D.	N.D.	N.D.	N.D.	N.D.	N.D.	N.D.	N.D.	N.D.	N.D.	N.D.	N.D.	N.D.	N.D.	0.000146339	N.D.	N.D.	N.D.	0.000225321	N.D.	N.D.	N.D.	N.D.	N.D.	N.D.	N.D.	0.000194129	N.D.	N.D.
beta-Leucine		0.000214432	0.000183172	0.000112897	7.41398e-05	4.67871e-05	4.19417e-05	N.D.	N.D.	N.D.	N.D.	N.D.	N.D.	N.D.	N.D.	N.D.	N.D.	N.D.	N.D.	N.D.	N.D.	N.D.	N.D.	N.D.	N.D.	N.D.	N.D.	N.D.	N.D.	N.D.	N.D.	N.D.	N.D.	N.D.	N.D.	N.D.	N.D.	N.D.	N.D.	N.D.	N.D.	N.D.	N.D.	N.D.	N.D.	N.D.	N.D.	N.D.	N.D.
Betonicine		8.25793e-05	8.17665e-05	5.81185e-05	N.D.	N.D.	N.D.	N.D.	N.D.	N.D.	N.D.	N.D.	N.D.	N.D.	N.D.	N.D.	N.D.	N.D.	N.D.	N.D.	N.D.	N.D.	N.D.	N.D.	N.D.	N.D.	N.D.	N.D.	N.D.	N.D.	N.D.	N.D.	N.D.	N.D.	N.D.	N.D.	N.D.	N.D.	N.D.	N.D.	N.D.	N.D.	N.D.	N.D.	N.D.	N.D.	N.D.	N.D.	N.D.
Bis(3-aminopropyl)amine		4.03449e-05	2.1053e-05	N.D.	N.D.	N.D.	N.D.	N.D.	N.D.	N.D.	N.D.	N.D.	N.D.	N.D.	N.D.	N.D.	N.D.	N.D.	N.D.	N.D.	N.D.	N.D.	N.D.	N.D.	N.D.	N.D.	N.D.	N.D.	N.D.	N.D.	N.D.	N.D.	N.D.	N.D.	N.D.	N.D.	N.D.	N.D.	N.D.	N.D.	N.D.	N.D.	N.D.	N.D.	N.D.	N.D.	N.D.	N.D.	N.D.
Cadaverine		6.2166e-05	4.01573e-05	2.18534e-05	1.91525e-05	N.D.	N.D.	N.D.	N.D.	N.D.	N.D.	N.D.	N.D.	N.D.	N.D.	N.D.	N.D.	N.D.	N.D.	N.D.	N.D.	N.D.	N.D.	N.D.	N.D.	N.D.	N.D.	N.D.	N.D.	N.D.	N.D.	N.D.	N.D.	N.D.	N.D.	N.D.	N.D.	N.D.	N.D.	N.D.	N.D.	N.D.	N.D.	N.D.	N.D.	N.D.	N.D.	N.D.	N.D.
Canavanine		5.92022e-05	4.10743e-05	2.33055e-05	N.D.	N.D.	N.D.	N.D.	N.D.	N.D.	N.D.	N.D.	N.D.	N.D.	N.D.	N.D.	N.D.	N.D.	N.D.	N.D.	N.D.	N.D.	N.D.	N.D.	N.D.	N.D.	N.D.	N.D.	N.D.	N.D.	N.D.	N.D.	N.D.	N.D.	N.D.	N.D.	N.D.	N.D.	N.D.	N.D.	N.D.	N.D.	N.D.	N.D.	N.D.	N.D.	N.D.	N.D.	N.D.
Carbamoylaspartate		N.D.	N.D.	N.D.	N.D.	N.D.	N.D.	N.D.	N.D.	N.D.	N.D.	N.D.	N.D.	N.D.	N.D.	N.D.	N.D.	N.D.	N.D.	N.D.	N.D.	N.D.	N.D.	N.D.	N.D.	N.D.	N.D.	N.D.	N.D.	N.D.	N.D.	N.D.	N.D.	0.00111289	0.00142042	0.00137695	0.00139851	0.00304585	0.00333454	0.00273448	0.00318774	N.D.	N.D.	N.D.	N.D.	N.D.	N.D.	N.D.	N.D.
Carnitine		0.00111258	0.00123521	0.00120724	0.00101752	0.00141926	0.00140147	0.00140541	0.00144901	0.000834257	0.000794654	0.000796784	0.000742981	0.000470146	0.000480972	0.000464657	0.000462394	0.00249367	0.00266472	0.00315559	0.0035227	0.00596418	0.00555582	0.00635518	0.00518907	0.00227105	0.00252473	0.00247941	0.0024439	0.00271971	0.0032808	0.00350554	0.00294395	0.00868779	0.00898769	0.00971069	0.00995957	0.0171816	0.0160665	0.0175222	0.0172618	0.00302928	0.00374774	0.00240708	0.00268847	0.00336551	0.00331854	0.0025893	0.00388611
Carnosine		8.55802e-05	6.87374e-05	4.35254e-05	3.07156e-05	5.10198e-05	3.99106e-05	4.37467e-05	4.63709e-05	2.63748e-05	2.40309e-05	2.54696e-05	2.24349e-05	6.46409e-05	7.90248e-05	7.39995e-05	6.82317e-05	0.00136586	0.00159118	0.00190395	0.00203812	0.00369999	0.0032729	0.00397215	0.00342739	0.00163066	0.00192558	0.00182038	0.00194342	0.00398839	0.00423656	0.00385533	0.0039237	0.000501149	0.000370474	0.000362212	0.000607038	0.000778823	0.000621406	0.00060853	0.000691961	0.000808117	0.00075242	0.000410196	0.000876293	0.000962969	0.000467236	0.000513029	0.000691692
Castanospermine		0.000103326	0.000100527	5.98973e-05	4.29947e-05	2.0219e-05	N.D.	N.D.	N.D.	N.D.	N.D.	N.D.	N.D.	N.D.	N.D.	N.D.	N.D.	N.D.	N.D.	N.D.	N.D.	N.D.	N.D.	N.D.	N.D.	N.D.	N.D.	N.D.	N.D.	N.D.	N.D.	N.D.	N.D.	N.D.	N.D.	N.D.	N.D.	N.D.	N.D.	N.D.	N.D.	N.D.	N.D.	N.D.	N.D.	N.D.	N.D.	N.D.	N.D.
CDP		N.D.	N.D.	N.D.	N.D.	N.D.	N.D.	N.D.	N.D.	N.D.	N.D.	N.D.	N.D.	N.D.	N.D.	N.D.	N.D.	0.000110319	0.000119787	0.00018407	0.000175894	0.000198142	0.000254973	0.000148915	0.000236009	0.00011118	6.04345e-05	N.D.	6.82564e-05	N.D.	0.000166359	0.000204814	0.000196175	N.D.	N.D.	N.D.	N.D.	N.D.	N.D.	N.D.	N.D.	N.D.	N.D.	N.D.	N.D.	N.D.	N.D.	N.D.	N.D.
Choline		0.000711464	0.000755232	0.000656946	0.000542678	0.000480493	0.000365716	0.0003341	0.000320507	0.0007957	0.000760941	0.000759554	0.000722934	0.000856766	0.000882973	0.000826652	0.000829969	0.020513	0.0241864	0.0295086	0.0324933	0.0594838	0.0551974	0.0603883	0.0626066	0.0210837	0.0232693	0.0218433	0.0231321	0.0655981	0.0662804	0.0654619	0.0622544	0.00748598	0.00402114	0.00420508	0.00717427	0.0117298	0.00796469	0.00930032	0.0108626	0.0114144	0.0103041	0.00766469	0.0119086	0.0152842	0.00862934	0.00834725	0.0103194
cis-Aconitate		N.D.	N.D.	N.D.	N.D.	N.D.	N.D.	N.D.	N.D.	7.46619e-05	8.08874e-05	7.7168e-05	9.93795e-05	7.44197e-05	5.95715e-05	7.56702e-05	6.95013e-05	0.000530427	0.000486216	0.000432019	0.000538976	0.000900407	0.000753319	0.000547379	0.000547607	0.000912163	0.000760497	0.000896195	0.000840009	0.000589296	0.000530547	0.000718813	0.000629083	N.D.	N.D.	N.D.	N.D.	N.D.	N.D.	N.D.	N.D.	N.D.	N.D.	N.D.	N.D.	N.D.	N.D.	N.D.	N.D.
Citrate		0.000423274	0.000452236	0.000489595	0.000397799	0.000420476	0.000411374	0.000462051	0.000527359	0.00115091	0.00114916	0.00110296	0.00103307	0.00102589	0.00104853	0.000993082	0.00109083	0.00905984	0.00807204	0.00679164	0.00781539	0.0118485	0.0100425	0.00995204	0.00955871	0.0104243	0.0108782	0.0106621	0.0106432	0.00873614	0.0106939	0.0112694	0.0105817	0.00265225	0.00282369	0.002953	0.00345309	0.00318546	0.00328003	0.00356772	0.00346213	0.00389699	0.00502864	0.00231665	0.00334702	0.00353147	0.00264402	0.00182165	0.00375705
Citrulline		8.09862e-05	6.85463e-05	6.095e-05	5.13358e-05	8.35213e-05	7.97499e-05	7.65016e-05	8.46286e-05	3.13343e-05	3.33859e-05	2.43254e-05	2.29567e-05	3.16055e-05	2.95125e-05	5.25028e-05	3.29074e-05	0.00183039	0.00209233	0.0024985	0.00291501	0.00547275	0.00505765	0.00495573	0.00514837	0.00180978	0.00189489	0.00185014	0.00187474	0.00479806	0.00461285	0.00480123	0.00428355	0.000758141	0.000462732	0.000549307	0.000782397	0.00160902	0.00115089	0.00135003	0.00139718	0.000952863	0.000835601	0.000619802	0.00101796	0.0010133	0.000463669	0.000495551	0.000585977
Creatine		0.00861055	0.0101889	0.00984072	0.00814242	0.00759666	0.00761298	0.00781561	0.00803698	0.0210513	0.0200163	0.020496	0.0188501	0.0115746	0.0125749	0.0119413	0.0120142	0.0187493	0.0207643	0.0241936	0.0283025	0.0407168	0.0386851	0.0421282	0.0380305	0.0360887	0.0411629	0.0433073	0.0449524	0.0252258	0.0361581	0.0409981	0.037328	0.0627633	0.06612	0.0708882	0.06827	0.0987503	0.0994108	0.0970945	0.115964	0.0604157	0.0781179	0.0433867	0.0543989	0.0535729	0.0522483	0.0367962	0.0584471
Creatinine		0.00013452	0.000160591	0.000142193	0.000126585	0.00012018	0.000108222	8.64856e-05	0.000130769	0.000118892	0.000148394	0.00015642	0.000108482	0.00010126	0.000109368	0.000153742	0.0001367	0.00525597	0.00581996	0.00651974	0.00749565	0.0128681	0.0117095	0.0119075	0.012774	0.00576863	0.0066321	0.00645848	0.00645824	0.0131835	0.0134891	0.0139847	0.0131618	0.00132319	0.000975785	0.000800003	0.0014929	0.00214651	0.00148981	0.00176928	0.0017264	0.00268326	0.00255313	0.00172981	0.00282472	0.0026506	0.0013691	0.00131547	0.00167039
CTP		0.000147138	0.000195944	0.000188644	0.00016014	0.000202299	0.000186368	0.00019835	0.000244681	0.000726464	0.000630455	0.00068731	0.000627581	0.000547687	0.000576944	0.000533077	0.000575302	0.000363192	0.000317388	0.000296107	0.000379038	0.000539604	0.000458627	0.000232117	0.000342877	0.000745934	0.000813968	0.000776644	0.000969134	0.00037434	0.000705787	0.000723041	0.000586582	N.D.	0.000287379	N.D.	0.000303363	0.00038689	N.D.	N.D.	0.00033652	0.000470907	0.000554325	0.000313465	0.000293742	0.000561081	0.000314506	0.000350585	0.000492451
Cyclohexylamine		0.000183868	0.000179581	N.D.	N.D.	N.D.	N.D.	N.D.	N.D.	N.D.	N.D.	N.D.	N.D.	N.D.	N.D.	N.D.	N.D.	N.D.	N.D.	N.D.	N.D.	N.D.	N.D.	N.D.	N.D.	N.D.	N.D.	N.D.	N.D.	N.D.	N.D.	N.D.	N.D.	0.000202301	N.D.	N.D.	N.D.	N.D.	N.D.	N.D.	N.D.	N.D.	N.D.	N.D.	N.D.	N.D.	N.D.	N.D.	N.D.
Cys		N.D.	N.D.	N.D.	N.D.	N.D.	N.D.	N.D.	N.D.	N.D.	N.D.	N.D.	N.D.	N.D.	N.D.	N.D.	N.D.	N.D.	N.D.	N.D.	N.D.	N.D.	N.D.	N.D.	N.D.	N.D.	N.D.	N.D.	N.D.	N.D.	N.D.	N.D.	N.D.	N.D.	N.D.	N.D.	N.D.	N.D.	N.D.	N.D.	0.0017253	N.D.	N.D.	N.D.	N.D.	N.D.	N.D.	N.D.	N.D.
Cystathionine		0.000855431	0.000969086	0.000974511	0.000776481	0.00167164	0.00168223	0.00180073	0.00176559	0.00169212	0.00153364	0.00156337	0.00140431	0.00160518	0.00172015	0.00156733	0.0015229	0.00285053	0.00295584	0.00311639	0.00395186	0.00799751	0.00697157	0.00759379	0.00613187	0.00371778	0.00402636	0.00397786	0.00402289	0.0012553	0.00239625	0.00305164	0.00249135	0.00890321	0.00941774	0.00975062	0.00990871	0.0236988	0.0243526	0.0260061	0.0259642	0.0113087	0.0159582	0.00757031	0.0100818	0.00900517	0.0103536	0.00580216	0.0115622
Cysteine S-sulfate		N.D.	N.D.	N.D.	N.D.	N.D.	N.D.	N.D.	N.D.	N.D.	N.D.	N.D.	N.D.	N.D.	N.D.	N.D.	N.D.	0.000180202	0.000104132	0.000119052	0.00017741	0.000217482	0.000208442	0.000244003	0.00036329	0.000124295	5.64737e-05	8.38718e-05	6.95876e-05	0.000400893	0.00024921	0.000334069	0.000374074	N.D.	N.D.	N.D.	N.D.	N.D.	N.D.	N.D.	N.D.	N.D.	N.D.	N.D.	N.D.	N.D.	N.D.	N.D.	N.D.
Cysteine-glutathione disulphide		0.000125258	7.61117e-05	0.000141212	7.95455e-05	6.78753e-05	6.97722e-05	7.86118e-05	7.86261e-05	9.3843e-05	8.17093e-05	8.38251e-05	7.80206e-05	0.000144268	0.000207219	7.13711e-05	3.26877e-05	0.00948874	0.0105656	0.0123148	0.0140234	0.0211098	0.0190894	0.0209424	0.0180226	0.0124393	0.0149118	0.0134536	0.0136565	0.00930285	0.0156397	0.0169379	0.0149346	0.00395115	0.00163691	0.0022922	0.00587573	0.00382158	0.00265452	0.00259177	0.00574081	0.00806834	0.00627595	0.00368528	0.00896825	0.00776178	0.00315193	0.00312649	0.00564547
Cystine		N.D.	N.D.	N.D.	N.D.	N.D.	N.D.	N.D.	N.D.	N.D.	N.D.	N.D.	N.D.	N.D.	N.D.	N.D.	N.D.	0.0261457	0.031253	0.0388755	0.0430485	0.0849699	0.0780057	0.0848536	0.0918457	0.0280528	0.033724	0.0273102	0.0295821	0.102371	0.0966197	0.0940217	0.0923567	0.000345447	N.D.	N.D.	0.000744987	N.D.	N.D.	N.D.	0.000893031	0.00219276	0.000854296	0.000657272	0.0027291	0.00129937	0.000471821	0.00062098	0.000949522
Cytidine		6.23883e-05	6.30443e-05	4.79178e-05	N.D.	N.D.	N.D.	N.D.	N.D.	N.D.	N.D.	N.D.	N.D.	N.D.	N.D.	N.D.	N.D.	N.D.	N.D.	N.D.	N.D.	N.D.	N.D.	N.D.	N.D.	N.D.	N.D.	N.D.	N.D.	N.D.	N.D.	N.D.	N.D.	N.D.	N.D.	N.D.	N.D.	0.000154556	0.00019468	N.D.	N.D.	0.00023132	0.000253877	N.D.	N.D.	N.D.	N.D.	N.D.	N.D.
Cytosine		4.57909e-05	2.87329e-05	1.61541e-05	N.D.	N.D.	N.D.	N.D.	N.D.	N.D.	N.D.	N.D.	N.D.	N.D.	N.D.	N.D.	N.D.	N.D.	N.D.	N.D.	N.D.	N.D.	N.D.	N.D.	N.D.	N.D.	N.D.	N.D.	N.D.	N.D.	N.D.	N.D.	N.D.	N.D.	N.D.	N.D.	N.D.	N.D.	N.D.	N.D.	N.D.	N.D.	N.D.	N.D.	N.D.	N.D.	N.D.	N.D.	N.D.
Desthiobiotin		0.000114255	N.D.	N.D.	N.D.	N.D.	N.D.	N.D.	N.D.	N.D.	N.D.	N.D.	N.D.	N.D.	N.D.	N.D.	N.D.	N.D.	N.D.	N.D.	N.D.	N.D.	N.D.	N.D.	N.D.	N.D.	N.D.	N.D.	N.D.	N.D.	N.D.	N.D.	N.D.	N.D.	N.D.	N.D.	N.D.	N.D.	N.D.	N.D.	N.D.	N.D.	N.D.	N.D.	N.D.	N.D.	N.D.	N.D.	N.D.
DHAP		N.D.	N.D.	N.D.	N.D.	N.D.	N.D.	N.D.	N.D.	N.D.	N.D.	5.84871e-05	N.D.	9.66517e-05	9.65663e-05	7.58326e-05	0.000100399	0.000505382	0.000498063	0.000357818	0.000459007	N.D.	0.000605636	0.000499269	N.D.	0.000378065	0.00056279	0.000656783	0.00071987	N.D.	N.D.	N.D.	N.D.	N.D.	N.D.	N.D.	N.D.	0.000877846	0.00117249	N.D.	N.D.	N.D.	N.D.	N.D.	N.D.	N.D.	N.D.	N.D.	N.D.
Diethanolamine		0.00136836	0.000419149	0.00102704	0.000779095	0.00148539	0.000388665	0.000648705	0.00228827	0.000262148	0.000282155	0.000376302	0.000363273	0.00016072	0.000317308	0.000421513	0.000914376	0.00396633	0.0016821	0.00268073	0.000835649	0.00136819	0.00123849	0.00206457	0.00113537	0.000840048	0.0027781	0.0050563	0.00147547	0.000763762	0.00137647	0.00140615	0.00358088	0.00235953	0.00340484	0.00296358	0.00890975	0.00485081	0.00876097	0.00497218	0.0136094	0.00826661	0.00189094	0.00348977	0.00583121	0.0156802	0.00299194	0.0109957	0.0161816
Dodecanoate		0.000541919	0.000506012	0.000565731	0.000478944	0.000503511	0.000511343	0.00049272	0.000562103	0.000357544	0.000385123	0.000392462	0.000451319	0.00031134	0.00029528	0.000316267	0.000295333	N.D.	N.D.	N.D.	N.D.	N.D.	N.D.	N.D.	N.D.	N.D.	N.D.	N.D.	N.D.	N.D.	N.D.	N.D.	N.D.	0.00225743	0.00223786	0.00222043	0.00205503	0.0028504	0.00323404	0.00220801	0.00321443	0.00190219	0.00188319	0.00193544	0.00173481	0.00327895	0.00284986	0.00412278	0.00394309
DOPA		3.38245e-05	N.D.	N.D.	N.D.	N.D.	N.D.	N.D.	N.D.	N.D.	N.D.	N.D.	N.D.	N.D.	N.D.	N.D.	N.D.	N.D.	N.D.	N.D.	N.D.	N.D.	N.D.	N.D.	N.D.	N.D.	N.D.	N.D.	N.D.	N.D.	N.D.	N.D.	N.D.	N.D.	N.D.	N.D.	N.D.	N.D.	N.D.	N.D.	N.D.	N.D.	N.D.	N.D.	N.D.	N.D.	N.D.	N.D.	N.D.
Dopamine		4.32347e-05	N.D.	N.D.	N.D.	N.D.	N.D.	N.D.	N.D.	N.D.	N.D.	N.D.	N.D.	N.D.	N.D.	N.D.	N.D.	N.D.	N.D.	N.D.	N.D.	N.D.	N.D.	N.D.	N.D.	N.D.	N.D.	N.D.	N.D.	N.D.	N.D.	N.D.	N.D.	N.D.	N.D.	N.D.	N.D.	N.D.	N.D.	N.D.	N.D.	N.D.	N.D.	N.D.	N.D.	N.D.	N.D.	N.D.	N.D.
Ectoine		0.000116737	0.000115505	8.00808e-05	4.5608e-05	N.D.	N.D.	N.D.	N.D.	N.D.	N.D.	N.D.	N.D.	N.D.	N.D.	N.D.	N.D.	N.D.	N.D.	N.D.	N.D.	N.D.	N.D.	N.D.	N.D.	N.D.	N.D.	N.D.	N.D.	N.D.	N.D.	N.D.	N.D.	N.D.	N.D.	N.D.	N.D.	N.D.	N.D.	N.D.	N.D.	N.D.	N.D.	N.D.	N.D.	N.D.	N.D.	N.D.	N.D.
Epinephrine		4.93475e-05	2.41479e-05	N.D.	N.D.	N.D.	N.D.	N.D.	N.D.	N.D.	N.D.	N.D.	N.D.	N.D.	N.D.	N.D.	N.D.	N.D.	N.D.	N.D.	N.D.	N.D.	N.D.	N.D.	N.D.	N.D.	N.D.	N.D.	N.D.	N.D.	N.D.	N.D.	N.D.	N.D.	N.D.	N.D.	N.D.	N.D.	N.D.	N.D.	N.D.	N.D.	N.D.	N.D.	N.D.	N.D.	N.D.	N.D.	N.D.
Ethanolamine phosphate		N.D.	N.D.	N.D.	N.D.	N.D.	N.D.	N.D.	N.D.	N.D.	N.D.	N.D.	N.D.	N.D.	3.06839e-05	N.D.	N.D.	N.D.	N.D.	N.D.	N.D.	N.D.	N.D.	N.D.	N.D.	N.D.	N.D.	N.D.	N.D.	N.D.	N.D.	N.D.	N.D.	N.D.	N.D.	N.D.	N.D.	N.D.	N.D.	N.D.	N.D.	N.D.	N.D.	N.D.	N.D.	0.000506412	0.000653074	0.000565173	N.D.
F1,6P		N.D.	N.D.	N.D.	N.D.	N.D.	N.D.	N.D.	N.D.	0.000141667	0.00017033	0.000134301	0.000131296	0.000181874	0.000198206	0.000180361	0.000202817	0.000268263	0.000200182	N.D.	0.000165661	N.D.	N.D.	N.D.	N.D.	0.000387901	0.00019576	0.000204975	N.D.	N.D.	0.000339214	N.D.	0.000348573	N.D.	N.D.	N.D.	N.D.	N.D.	N.D.	N.D.	N.D.	N.D.	N.D.	N.D.	N.D.	N.D.	N.D.	N.D.	N.D.
Fumarate		0.000127443	0.000110242	0.00012442	0.000103143	0.000127169	0.000119299	0.000114168	0.000160677	0.000179192	0.000138912	0.000179602	0.000146695	0.000152849	0.000189288	0.000157222	0.000178786	0.00122643	0.00132105	0.00102967	0.0014554	0.00147596	0.00182621	0.0017473	0.00156225	0.00108724	0.00126516	0.00122442	0.00138879	0.000997713	0.00122316	0.00123825	0.00121075	0.000727068	0.000656702	0.000677763	0.000891202	0.00137695	0.000996483	0.00128308	0.00131632	0.00086928	0.00100389	0.000466179	0.000774449	0.000581257	0.000624683	0.000368525	0.000595662
G1P		N.D.	N.D.	N.D.	N.D.	N.D.	N.D.	N.D.	N.D.	N.D.	N.D.	N.D.	N.D.	N.D.	N.D.	N.D.	N.D.	0.000340974	0.000372818	0.000344227	N.D.	0.000530934	0.000562477	0.000420029	0.00036269	0.000457082	0.000698776	0.000991215	0.000888265	N.D.	0.000513858	0.000605262	0.00057626	N.D.	N.D.	N.D.	N.D.	N.D.	N.D.	N.D.	N.D.	N.D.	N.D.	N.D.	N.D.	N.D.	N.D.	N.D.	N.D.
G6P		N.D.	N.D.	N.D.	N.D.	N.D.	N.D.	N.D.	N.D.	5.32753e-05	6.05279e-05	5.69303e-05	5.90437e-05	4.99381e-05	5.61579e-05	5.43587e-05	5.20721e-05	N.D.	0.000185795	N.D.	N.D.	N.D.	N.D.	N.D.	N.D.	0.000507901	0.000315903	0.000417061	0.000407042	N.D.	0.000345771	N.D.	N.D.	N.D.	N.D.	N.D.	N.D.	N.D.	N.D.	N.D.	N.D.	N.D.	0.000468302	0.000326032	N.D.	N.D.	N.D.	N.D.	N.D.
GABA		0.000800564	0.00098544	0.000911673	0.00075493	0.00106038	0.00112715	0.00108809	0.00111468	0.000424168	0.000398559	0.000395372	0.000348725	0.000647022	0.00067144	0.000665075	0.000668407	0.00167315	0.0017281	0.0019614	0.00240902	0.00403111	0.0036726	0.00363446	0.00348024	0.00119764	0.00126611	0.00142314	0.00141961	0.000773325	0.00105048	0.00125443	0.00120458	0.00386828	0.0037328	0.00408786	0.00383834	0.00790738	0.00847512	0.00851292	0.00808479	0.00204938	0.00380518	0.00149034	0.00211529	0.00296543	0.0034821	0.00191075	0.00405927
gamma-Butyrobetaine		0.000409081	0.000439209	0.000353104	0.000285999	0.000338129	0.000340487	0.000310857	0.000318957	0.000211867	0.000195409	0.000183118	0.000175767	0.000121613	0.0001224	0.000122283	0.000122942	0.000641435	0.000665716	0.000789945	0.000819906	0.00157688	0.00138273	0.00133857	0.00115421	0.000572337	0.000735473	0.000621977	0.000693046	0.000739536	0.000806155	0.000804332	0.000757268	0.00197055	0.00205597	0.00207288	0.00205551	0.0033441	0.00320942	0.00337182	0.00375184	0.000732467	0.000987873	0.00059022	0.00069968	0.00087001	0.000874857	0.000639486	0.000829457
gamma-Glu-2AB		8.96184e-05	7.09917e-05	4.95877e-05	N.D.	N.D.	N.D.	N.D.	N.D.	N.D.	N.D.	N.D.	N.D.	N.D.	N.D.	N.D.	N.D.	N.D.	N.D.	N.D.	N.D.	N.D.	N.D.	N.D.	N.D.	N.D.	N.D.	N.D.	N.D.	N.D.	N.D.	N.D.	N.D.	N.D.	N.D.	N.D.	N.D.	N.D.	N.D.	N.D.	N.D.	N.D.	N.D.	N.D.	N.D.	N.D.	N.D.	N.D.	N.D.
gamma-Guanidinobutyrate		0.000129852	0.000121007	7.37644e-05	6.09658e-05	3.28416e-05	2.3982e-05	N.D.	2.42079e-05	2.46835e-05	2.69965e-05	2.16343e-05	1.86222e-05	2.15593e-05	2.26352e-05	2.61007e-05	2.14481e-05	N.D.	N.D.	N.D.	N.D.	N.D.	N.D.	N.D.	N.D.	N.D.	N.D.	N.D.	N.D.	N.D.	N.D.	N.D.	N.D.	N.D.	0.000148653	0.000120357	N.D.	0.000175278	N.D.	N.D.	0.000158352	N.D.	0.000125449	N.D.	0.000112415	N.D.	N.D.	N.D.	N.D.
GDP		0.000133236	0.00016012	0.000152845	0.000114348	0.000119648	0.000140561	0.000115332	0.000145996	0.000169087	0.00015941	0.000163152	0.000161721	0.000114164	0.000129977	0.000135546	0.000127687	N.D.	N.D.	N.D.	N.D.	N.D.	N.D.	N.D.	N.D.	N.D.	N.D.	N.D.	N.D.	N.D.	N.D.	N.D.	N.D.	N.D.	N.D.	N.D.	N.D.	N.D.	N.D.	N.D.	N.D.	N.D.	N.D.	N.D.	N.D.	N.D.	N.D.	N.D.	N.D.
Gln		0.0100821	0.0115733	0.0117511	0.00990871	0.0126419	0.0120986	0.0126894	0.0131073	0.0123117	0.0115892	0.0126996	0.011354	0.0105858	0.0111354	0.0112081	0.0108503	0.2342	0.281583	0.338943	0.376596	0.687935	0.636814	0.693981	0.718333	0.186379	0.186603	0.176036	0.175727	0.782199	0.775523	0.752295	0.723762	0.131008	0.0925087	0.102595	0.131681	0.213773	0.173936	0.199513	0.21935	0.134602	0.11223	0.0894061	0.14332	0.181655	0.105768	0.102129	0.132071
Glu		0.0175493	0.0204735	0.0204945	0.016965	0.022352	0.0219175	0.0227066	0.0238654	0.0504316	0.0494306	0.05012	0.046082	0.0452447	0.0484272	0.0466461	0.045386	0.0989654	0.110232	0.129068	0.150433	0.24317	0.215235	0.230065	0.218794	0.0818557	0.0896288	0.0850357	0.0904962	0.167534	0.197766	0.201613	0.190741	0.109617	0.10214	0.115158	0.117405	0.185023	0.175954	0.195118	0.196939	0.12333	0.138528	0.0981394	0.118427	0.214544	0.198468	0.170683	0.20485
Glucosaminate		5.16815e-05	N.D.	N.D.	N.D.	N.D.	N.D.	N.D.	N.D.	N.D.	N.D.	N.D.	N.D.	N.D.	N.D.	N.D.	N.D.	N.D.	N.D.	N.D.	N.D.	N.D.	N.D.	N.D.	N.D.	N.D.	N.D.	N.D.	N.D.	N.D.	N.D.	N.D.	N.D.	N.D.	N.D.	N.D.	N.D.	N.D.	N.D.	N.D.	N.D.	N.D.	N.D.	N.D.	N.D.	N.D.	N.D.	N.D.	N.D.
Glucosamine		7.85781e-05	8.39062e-05	4.30171e-05	3.43671e-05	2.68704e-05	N.D.	N.D.	N.D.	N.D.	N.D.	N.D.	N.D.	N.D.	N.D.	N.D.	N.D.	0.000191317	0.000336846	0.000270796	0.000308567	0.000629005	0.000482536	0.000586306	0.000613552	N.D.	0.000308677	0.000209857	0.000279979	0.000650919	0.000632381	N.D.	0.000569418	N.D.	N.D.	N.D.	N.D.	N.D.	N.D.	N.D.	N.D.	N.D.	N.D.	N.D.	N.D.	N.D.	N.D.	N.D.	N.D.
Glu-Glu		7.43177e-05	5.68163e-05	3.79349e-05	2.80307e-05	2.24487e-05	N.D.	N.D.	1.14443e-05	1.34159e-05	1.18846e-05	1.16542e-05	9.71244e-06	N.D.	1.04512e-05	9.66012e-06	1.00226e-05	N.D.	N.D.	N.D.	N.D.	N.D.	N.D.	N.D.	N.D.	N.D.	N.D.	N.D.	N.D.	N.D.	N.D.	N.D.	N.D.	N.D.	N.D.	N.D.	N.D.	N.D.	N.D.	N.D.	N.D.	N.D.	N.D.	N.D.	N.D.	N.D.	N.D.	N.D.	N.D.
Glutarate		N.D.	N.D.	N.D.	N.D.	N.D.	N.D.	N.D.	N.D.	N.D.	N.D.	N.D.	N.D.	N.D.	N.D.	N.D.	N.D.	0.00040803	0.000330082	0.000201702	0.000308165	0.000331525	0.000348708	0.000330601	0.000342277	0.000167574	0.000216884	0.000198454	0.000195384	0.000404054	0.000410145	0.000343733	0.000334001	N.D.	N.D.	N.D.	N.D.	N.D.	N.D.	N.D.	N.D.	N.D.	N.D.	N.D.	N.D.	N.D.	N.D.	N.D.	N.D.
Glutathione(ox)		0.00715995	0.00409983	0.00803901	0.00517755	0.00583085	0.00603099	0.0072103	0.00692457	0.00893369	0.00823922	0.0089343	0.00944539	0.011837	0.0151239	0.00819136	0.00552342	0.00275815	0.00298296	0.00298593	0.00390746	0.00446891	0.00453688	0.00463855	0.00330771	0.00423844	0.00425332	0.0049494	0.00489667	0.000743998	0.00213167	0.00250187	0.00192663	0.0415047	0.0420736	0.05627	0.0647192	0.0578785	0.0460218	0.0506834	0.0654288	0.0286381	0.0362544	0.0229197	0.0259683	0.0447547	0.0394236	0.036864	0.0472896
Glutathione(red)		0.00803242	0.0144297	0.0101309	0.00911512	0.00873508	0.00838186	0.00802773	0.00856197	0.00960117	0.00978989	0.00960268	0.0070611	0.00328148	0.00146411	0.00793451	0.0110341	N.D.	N.D.	N.D.	N.D.	N.D.	N.D.	N.D.	N.D.	N.D.	N.D.	N.D.	N.D.	N.D.	N.D.	N.D.	N.D.	0.0172796	0.0178071	0.00526291	0.00333447	0.0214314	0.038717	0.039551	0.0214563	0.000515622	0.00662655	0.0028232	0.000460494	0.00513635	0.0133944	0.00622111	0.0077636
Gly		0.0100563	0.0119527	0.0116207	0.00969377	0.00805452	0.0078177	0.00753914	0.00812827	0.0109847	0.0104867	0.0107104	0.00977063	0.0104281	0.0115015	0.0112484	0.0106679	0.0423863	0.0469635	0.0523958	0.060821	0.0919216	0.0834984	0.088843	0.0823794	0.0651099	0.0719	0.0698643	0.0729551	0.0922227	0.123293	0.134393	0.117196	0.060855	0.0609085	0.0662268	0.0667277	0.0785467	0.0793723	0.0853605	0.0851451	0.0522758	0.0569964	0.0400434	0.0512389	0.0790261	0.072606	0.0560147	0.0753997
Glycerophosphate		N.D.	N.D.	N.D.	N.D.	N.D.	N.D.	N.D.	N.D.	5.23433e-05	4.32686e-05	N.D.	4.54031e-05	7.22142e-05	9.22139e-05	7.28693e-05	8.67545e-05	0.000269879	0.00012825	N.D.	0.000173999	0.000231488	N.D.	N.D.	N.D.	0.000105934	0.000217214	0.000216154	0.000206367	0.000314911	0.00027484	0.000384805	0.000277535	0.000627679	0.000484776	0.000453975	0.000566214	0.000915656	0.000853974	N.D.	0.000567402	N.D.	0.000469424	N.D.	N.D.	N.D.	N.D.	N.D.	N.D.
Glycerophosphorylcholine		0.00118441	0.0012785	0.00133629	0.00108009	0.00124957	0.00117608	0.00119877	0.00125693	0.00104432	0.000941303	0.000937608	0.0008863	0.0029558	0.00312543	0.00287721	0.00290572	0.00229777	0.00227524	0.0025362	0.00259668	0.00440245	0.0036419	0.00417335	0.00427907	0.00490322	0.00511976	0.00537032	0.00525683	0.00686621	0.0102213	0.011467	0.00955214	0.00583046	0.00606207	0.00662676	0.00598883	0.00735996	0.0065115	0.00632524	0.00626079	0.00699995	0.00989201	0.0058036	0.00689007	0.025767	0.0255298	0.0202225	0.0268459
Gly-Gly		9.02111e-05	7.10299e-05	5.47062e-05	4.4534e-05	4.006e-05	N.D.	N.D.	N.D.	2.37236e-05	N.D.	N.D.	1.32643e-05	2.22093e-05	2.76713e-05	2.41085e-05	2.43552e-05	N.D.	N.D.	N.D.	N.D.	N.D.	N.D.	N.D.	N.D.	N.D.	N.D.	N.D.	N.D.	N.D.	N.D.	N.D.	N.D.	N.D.	N.D.	N.D.	N.D.	N.D.	N.D.	N.D.	N.D.	N.D.	N.D.	N.D.	N.D.	N.D.	N.D.	N.D.	N.D.
Gly-Leu		0.000254555	0.000203041	0.000122082	6.61924e-05	4.37637e-05	N.D.	N.D.	N.D.	N.D.	N.D.	N.D.	N.D.	N.D.	N.D.	N.D.	N.D.	N.D.	N.D.	N.D.	N.D.	N.D.	N.D.	N.D.	N.D.	N.D.	N.D.	N.D.	N.D.	N.D.	N.D.	N.D.	N.D.	N.D.	N.D.	N.D.	N.D.	N.D.	N.D.	N.D.	N.D.	N.D.	N.D.	N.D.	N.D.	N.D.	N.D.	N.D.	N.D.
GTP		0.000167514	0.000221126	0.000167026	0.000157774	0.000185646	0.000149887	0.000161917	0.000165733	0.000483608	0.000478361	0.000497179	0.000451745	0.000365597	0.000412025	0.000369161	0.000354223	0.000218981	N.D.	0.000172683	0.000141405	0.000198808	0.000115382	N.D.	N.D.	0.000248229	0.000270684	0.000203112	0.000238981	N.D.	0.000234905	N.D.	0.000225319	0.000274729	0.000328769	0.000196401	0.000310721	N.D.	N.D.	N.D.	0.000310995	N.D.	0.000434641	0.00018817	0.000257821	N.D.	N.D.	N.D.	0.000353742
Guanidinoacetate		7.19466e-05	7.9283e-05	N.D.	N.D.	N.D.	N.D.	N.D.	N.D.	0.000173676	0.000158621	0.000161717	0.000151185	0.000609047	0.000650068	0.000611384	0.000606074	N.D.	N.D.	N.D.	N.D.	N.D.	N.D.	N.D.	N.D.	0.000991237	0.00103344	0.000834871	0.000820876	N.D.	N.D.	N.D.	N.D.	N.D.	N.D.	N.D.	N.D.	N.D.	N.D.	N.D.	N.D.	0.00147067	0.00164058	0.00115396	0.00160658	0.00409223	0.00465503	0.00274352	0.00486816
Guanidinosuccinate		7.16502e-05	6.3732e-05	4.19281e-05	3.56559e-05	N.D.	N.D.	N.D.	N.D.	N.D.	N.D.	N.D.	N.D.	N.D.	N.D.	N.D.	N.D.	N.D.	N.D.	N.D.	N.D.	N.D.	N.D.	N.D.	N.D.	N.D.	N.D.	N.D.	N.D.	N.D.	N.D.	N.D.	N.D.	N.D.	N.D.	N.D.	N.D.	N.D.	N.D.	N.D.	N.D.	N.D.	N.D.	N.D.	N.D.	N.D.	N.D.	N.D.	N.D.
Guanine		N.D.	N.D.	N.D.	N.D.	N.D.	N.D.	N.D.	N.D.	N.D.	N.D.	N.D.	N.D.	N.D.	N.D.	1.34606e-05	1.8727e-05	N.D.	N.D.	N.D.	N.D.	0.000247171	N.D.	N.D.	N.D.	N.D.	N.D.	N.D.	N.D.	N.D.	0.000227997	N.D.	N.D.	N.D.	N.D.	N.D.	N.D.	N.D.	N.D.	N.D.	N.D.	N.D.	N.D.	N.D.	N.D.	N.D.	N.D.	N.D.	N.D.
Guanosine		4.30124e-05	N.D.	N.D.	N.D.	N.D.	N.D.	N.D.	N.D.	N.D.	N.D.	N.D.	N.D.	N.D.	N.D.	N.D.	N.D.	N.D.	N.D.	N.D.	N.D.	N.D.	N.D.	N.D.	N.D.	N.D.	N.D.	N.D.	N.D.	N.D.	N.D.	N.D.	N.D.	N.D.	N.D.	N.D.	N.D.	N.D.	N.D.	N.D.	N.D.	N.D.	N.D.	N.D.	N.D.	N.D.	N.D.	N.D.	N.D.
Hexylamine		0.000128815	9.52924e-05	4.59938e-05	2.95342e-05	N.D.	N.D.	N.D.	N.D.	N.D.	N.D.	N.D.	N.D.	N.D.	N.D.	N.D.	N.D.	N.D.	N.D.	N.D.	N.D.	N.D.	N.D.	N.D.	N.D.	N.D.	N.D.	N.D.	N.D.	N.D.	N.D.	N.D.	N.D.	N.D.	N.D.	N.D.	N.D.	N.D.	N.D.	N.D.	N.D.	N.D.	N.D.	N.D.	N.D.	N.D.	N.D.	N.D.	N.D.
Hippurate		N.D.	N.D.	N.D.	N.D.	N.D.	N.D.	N.D.	N.D.	N.D.	N.D.	N.D.	N.D.	N.D.	N.D.	N.D.	N.D.	0.00163806	0.00162231	0.00123795	0.0014679	0.00178274	0.00165291	0.00194936	0.00215843	0.00103184	0.000735083	0.000713919	0.000921212	0.00134164	0.00174888	0.00177218	0.0026224	N.D.	N.D.	N.D.	N.D.	N.D.	N.D.	N.D.	N.D.	N.D.	N.D.	N.D.	N.D.	N.D.	N.D.	N.D.	N.D.
His		0.000496513	0.000546346	0.000511777	0.000426653	0.000499012	0.000495889	0.000480773	0.000516314	0.000685287	0.000652911	0.000693888	0.000650994	0.000801484	0.000796764	0.00084465	0.000801626	0.0211313	0.0243957	0.0292756	0.0343199	0.0633896	0.0557975	0.0617871	0.0642498	0.0250143	0.0279897	0.0273011	0.0271993	0.0713499	0.0737612	0.0721835	0.0691444	0.00741148	0.00447259	0.00478861	0.00774828	0.0122902	0.00991709	0.0114702	0.0123794	0.0125298	0.0115036	0.00763089	0.0137902	0.0129469	0.00621979	0.00627817	0.00923883
Histamine		5.73498e-05	3.21335e-05	1.64445e-05	N.D.	N.D.	N.D.	N.D.	N.D.	N.D.	N.D.	N.D.	N.D.	N.D.	N.D.	N.D.	N.D.	N.D.	N.D.	N.D.	N.D.	N.D.	N.D.	N.D.	N.D.	N.D.	N.D.	N.D.	N.D.	N.D.	N.D.	N.D.	N.D.	N.D.	N.D.	N.D.	N.D.	N.D.	N.D.	N.D.	N.D.	N.D.	N.D.	N.D.	N.D.	N.D.	N.D.	N.D.	N.D.
Homocarnosine		5.9054e-05	4.00809e-05	N.D.	1.23149e-05	N.D.	N.D.	N.D.	N.D.	N.D.	N.D.	N.D.	N.D.	N.D.	N.D.	N.D.	N.D.	N.D.	N.D.	N.D.	N.D.	N.D.	N.D.	N.D.	N.D.	N.D.	N.D.	N.D.	N.D.	N.D.	0.000201212	0.000241871	N.D.	N.D.	N.D.	N.D.	N.D.	N.D.	N.D.	N.D.	N.D.	N.D.	N.D.	N.D.	N.D.	N.D.	N.D.	N.D.	N.D.
Hydroxyproline		0.00256163	0.00290229	0.00292201	0.00241003	0.00268625	0.0026104	0.0026568	0.00276168	0.0035923	0.00333314	0.00357393	0.00321444	0.0033113	0.00353485	0.00352626	0.00328464	0.0368392	0.0407054	0.0499443	0.0563506	0.099451	0.087547	0.0939519	0.0962505	0.0451892	0.0499365	0.0482816	0.0505716	0.0919256	0.0987684	0.103473	0.0965845	0.0227041	0.0185957	0.0199955	0.0243803	0.0375091	0.0332589	0.0384175	0.0394499	0.0269724	0.0268297	0.0169409	0.0268438	0.0267197	0.0172821	0.0153585	0.0202227
Hypotaurine		0.000737471	0.000869362	0.000862739	0.000704525	0.000713559	0.000708413	0.000728419	0.000717133	0.00172478	0.00165924	0.00173085	0.00136781	0.00116738	0.00124169	0.00112253	0.00106505	0.00110335	0.00107408	0.00126661	0.00156676	0.00244198	0.00203905	0.00251887	0.0020065	0.00215966	0.00214111	0.00218725	0.00233217	0.00156769	0.00253018	0.00256599	0.00240858	0.00501958	0.00504985	0.00548023	0.00565682	0.00648227	0.00640837	0.00665874	0.00630572	0.00408237	0.00538941	0.00338609	0.00396458	0.00578141	0.00674103	0.00451085	0.00787362
Hypoxanthine		N.D.	N.D.	N.D.	N.D.	N.D.	N.D.	N.D.	N.D.	N.D.	N.D.	N.D.	N.D.	3.69721e-05	4.009e-05	4.64757e-05	4.97921e-05	N.D.	N.D.	N.D.	N.D.	0.00722452	0.00628223	0.00651921	0.00710991	N.D.	N.D.	N.D.	N.D.	0.00631219	0.00690066	0.00699521	0.00672735	N.D.	N.D.	N.D.	N.D.	0.00102318	0.000492492	0.000746261	0.000859151	N.D.	N.D.	N.D.	N.D.	0.00123055	0.000444307	0.000673414	0.000907906
Ile		0.00314105	0.00363842	0.00368989	0.00310399	0.00358371	0.00356786	0.00350478	0.00377587	0.00299379	0.00274453	0.00290127	0.00257937	0.00382373	0.0039296	0.00392949	0.00385165	0.16897	0.199924	0.246349	0.270861	0.499706	0.44927	0.496855	0.526655	0.161207	0.172183	0.165638	0.173227	0.501987	0.475642	0.451932	0.457214	0.055493	0.0334948	0.036376	0.0592234	0.0957373	0.0712581	0.0869223	0.0923464	0.084086	0.0764626	0.0481755	0.0863039	0.0813798	0.0390445	0.0380176	0.0516631
Imidazole-4-acetate		7.79854e-05	5.02062e-05	3.16911e-05	2.17658e-05	N.D.	N.D.	N.D.	N.D.	N.D.	N.D.	N.D.	N.D.	N.D.	N.D.	N.D.	N.D.	N.D.	N.D.	N.D.	N.D.	N.D.	N.D.	N.D.	N.D.	N.D.	N.D.	N.D.	N.D.	N.D.	N.D.	N.D.	N.D.	N.D.	N.D.	N.D.	N.D.	N.D.	N.D.	N.D.	N.D.	N.D.	N.D.	N.D.	N.D.	N.D.	N.D.	N.D.	N.D.
Isoamylamine		0.000184201	0.000134724	7.17678e-05	6.45099e-05	4.19496e-05	N.D.	N.D.	N.D.	N.D.	N.D.	N.D.	N.D.	N.D.	N.D.	N.D.	N.D.	N.D.	N.D.	N.D.	N.D.	N.D.	N.D.	N.D.	N.D.	N.D.	N.D.	N.D.	N.D.	N.D.	N.D.	N.D.	N.D.	N.D.	N.D.	N.D.	N.D.	N.D.	N.D.	N.D.	N.D.	N.D.	N.D.	N.D.	N.D.	N.D.	N.D.	N.D.	N.D.
Isobutylamine		0.000259112	N.D.	N.D.	N.D.	N.D.	N.D.	N.D.	N.D.	N.D.	N.D.	N.D.	N.D.	N.D.	N.D.	N.D.	N.D.	N.D.	N.D.	N.D.	N.D.	N.D.	N.D.	N.D.	N.D.	N.D.	N.D.	N.D.	N.D.	N.D.	N.D.	N.D.	N.D.	N.D.	N.D.	N.D.	N.D.	N.D.	N.D.	N.D.	N.D.	N.D.	N.D.	N.D.	N.D.	N.D.	N.D.	N.D.	N.D.
Isocitrate		N.D.	N.D.	N.D.	N.D.	N.D.	N.D.	N.D.	N.D.	N.D.	N.D.	N.D.	N.D.	N.D.	N.D.	N.D.	N.D.	0.000256953	0.000214991	0.000243945	0.000188401	0.000294178	0.000294759	0.000204383	0.00039451	0.000373147	0.000375644	0.000347815	0.000373097	0.000304795	0.000360076	0.000366685	0.000391075	N.D.	N.D.	N.D.	N.D.	N.D.	N.D.	N.D.	N.D.	N.D.	N.D.	N.D.	N.D.	N.D.	N.D.	N.D.	N.D.
Isopropanolamine		8.83958e-05	8.47086e-05	4.86802e-05	3.68372e-05	2.585e-05	2.13094e-05	N.D.	N.D.	N.D.	N.D.	N.D.	N.D.	N.D.	N.D.	N.D.	N.D.	N.D.	N.D.	N.D.	N.D.	N.D.	N.D.	N.D.	N.D.	N.D.	N.D.	N.D.	N.D.	N.D.	N.D.	N.D.	N.D.	N.D.	N.D.	N.D.	N.D.	N.D.	N.D.	N.D.	N.D.	N.D.	N.D.	N.D.	N.D.	N.D.	N.D.	N.D.	N.D.
Kynurenine		7.69851e-05	6.17834e-05	6.11315e-05	5.23382e-05	N.D.	N.D.	N.D.	N.D.	N.D.	N.D.	N.D.	N.D.	N.D.	N.D.	7.75154e-06	N.D.	0.00193217	0.00200353	0.00235697	0.00283189	0.000791648	0.000881077	0.000850945	0.000905749	0.00035117	0.000452846	0.000387825	0.000495549	0.000687258	0.000725148	0.000888764	0.000923397	0.000757583	0.000611095	0.000712445	0.000796134	N.D.	0.00015395	N.D.	N.D.	9.74985e-05	0.000153898	N.D.	0.000165778	N.D.	N.D.	N.D.	N.D.
Lactate		0.00663094	0.00708951	0.00741147	0.00682163	0.00726685	0.00681307	0.00632794	0.00818007	0.00804266	0.007344	0.00691052	0.00661428	0.00872914	0.00836753	0.00812661	0.00882105	0.908351	0.754174	0.686564	0.743732	0.961383	0.814983	0.71555	0.580454	0.865768	0.886144	0.920979	0.944816	0.440872	0.543475	0.613613	0.543005	0.209057	0.12115	0.126422	0.205922	0.293921	0.245033	0.272546	0.289602	0.357054	0.401788	0.202393	0.36626	0.219101	0.153969	0.0808824	0.176843
Leu		0.00326642	0.00369803	0.00361057	0.00311176	0.00361065	0.00346933	0.00348352	0.00374513	0.00296693	0.00268921	0.00276036	0.00256617	0.00379192	0.00390068	0.00395651	0.00384724	0.167369	0.20165	0.245353	0.269476	0.512654	0.47338	0.511011	0.532291	0.16265	0.172592	0.167466	0.176862	0.537371	0.523917	0.508504	0.484983	0.0564621	0.0334318	0.0375391	0.0589911	0.0970187	0.0730263	0.0861041	0.0937543	0.0864541	0.0738613	0.0471539	0.0900282	0.0842277	0.0406434	0.0395906	0.054859
Leu-Leu-Tyr		0.000189795	0.000110003	5.22014e-05	N.D.	N.D.	N.D.	N.D.	N.D.	N.D.	N.D.	N.D.	N.D.	N.D.	N.D.	N.D.	N.D.	N.D.	N.D.	N.D.	N.D.	N.D.	N.D.	N.D.	N.D.	N.D.	N.D.	N.D.	N.D.	N.D.	N.D.	N.D.	N.D.	N.D.	N.D.	N.D.	N.D.	N.D.	N.D.	N.D.	N.D.	N.D.	N.D.	N.D.	N.D.	N.D.	N.D.	N.D.	N.D.
Lys		0.000416898	0.000474781	0.000421314	0.000380365	0.000316776	0.000306991	0.000284684	0.000350882	0.000569298	0.000589432	0.000593853	0.00054508	0.0005219	0.000562596	0.000504369	0.000531792	0.0385997	0.0461907	0.0558249	0.0631006	0.123048	0.112093	0.125077	0.131007	0.0435104	0.0473978	0.0459659	0.0469723	0.15611	0.155473	0.154819	0.149402	0.00721336	0.00343376	0.00344472	0.00730666	0.0111194	0.00767061	0.0083466	0.0110058	0.0175836	0.0133382	0.00926209	0.0174424	0.0177376	0.00678128	0.00805013	0.0108279
Lysinamide		7.73185e-05	6.04079e-05	3.22356e-05	2.25176e-05	N.D.	N.D.	N.D.	N.D.	N.D.	N.D.	N.D.	N.D.	N.D.	N.D.	N.D.	N.D.	N.D.	N.D.	N.D.	N.D.	N.D.	N.D.	N.D.	N.D.	N.D.	N.D.	N.D.	N.D.	N.D.	N.D.	N.D.	N.D.	N.D.	N.D.	N.D.	N.D.	N.D.	N.D.	N.D.	N.D.	N.D.	N.D.	N.D.	N.D.	N.D.	N.D.	N.D.	N.D.
Malate		0.000931384	0.00112266	0.0010487	0.000932272	0.000884381	0.000838781	0.000922141	0.00104125	0.00125049	0.00129783	0.00126917	0.00123235	0.00129868	0.00132623	0.00127176	0.00140838	0.00921051	0.0081956	0.00770961	0.00845476	0.0124014	0.0112496	0.0100613	0.0084318	0.00815248	0.00842356	0.00908309	0.00923345	0.00724472	0.00819222	0.00910527	0.00887923	0.00436221	0.00416447	0.00420709	0.00438267	0.00610851	0.00673033	0.00672309	0.00651639	0.00370952	0.0045716	0.00229761	0.00383161	0.00402676	0.00350783	0.00263653	0.00396676
Malonate		N.D.	N.D.	N.D.	N.D.	N.D.	N.D.	N.D.	N.D.	N.D.	N.D.	N.D.	N.D.	N.D.	N.D.	N.D.	N.D.	0.000883076	0.000359701	0.00090698	0.000594688	0.00230494	0.00145195	0.00220463	0.00238177	0.000757737	0.000709998	0.000917932	0.000777777	0.00154206	0.00155457	0.00144421	0.00146576	N.D.	N.D.	N.D.	N.D.	N.D.	N.D.	N.D.	N.D.	N.D.	N.D.	N.D.	N.D.	N.D.	N.D.	N.D.	N.D.
Mannosamine		7.843e-05	6.41523e-05	3.89514e-05	N.D.	N.D.	N.D.	N.D.	N.D.	N.D.	N.D.	N.D.	N.D.	N.D.	N.D.	N.D.	N.D.	N.D.	N.D.	N.D.	N.D.	N.D.	N.D.	N.D.	N.D.	N.D.	N.D.	N.D.	N.D.	N.D.	N.D.	N.D.	N.D.	N.D.	N.D.	N.D.	N.D.	N.D.	N.D.	N.D.	N.D.	N.D.	N.D.	N.D.	N.D.	N.D.	N.D.	N.D.	N.D.
Melamine		4.79768e-05	2.7472e-05	N.D.	N.D.	N.D.	N.D.	N.D.	N.D.	N.D.	N.D.	N.D.	N.D.	N.D.	N.D.	N.D.	N.D.	0.00446187	0.00515717	0.00646618	0.00578405	0.0118858	0.00915949	0.011054	0.0109467	0.0059211	0.00590519	0.00511309	0.00640829	0.0118236	0.00966275	0.00885653	0.00858237	0.00378261	0.00306242	0.00319801	0.00210987	0.0171825	0.00743782	0.00542393	0.0113336	0.00804813	0.00461586	0.00562555	0.0028017	0.0156479	0.00620501	0.00607307	0.00453379
Met		0.000437459	0.000490561	0.000496131	0.00041688	0.00059028	0.000557287	0.000572802	0.00058089	0.000487842	0.000455234	0.000452245	0.000396986	0.000581248	0.0005757	0.000555482	0.000528716	0.0164506	0.0196248	0.0243354	0.0264051	0.0511896	0.0478122	0.0532136	0.0546584	0.0183292	0.0190481	0.0183823	0.0182538	0.0628268	0.062626	0.0612378	0.0576281	0.00660981	0.00361827	0.00362982	0.00669846	0.0116966	0.00913202	0.0104983	0.0115265	0.00973046	0.00784934	0.00577233	0.00996427	0.011135	0.00495056	0.00535236	0.00781
Metformin		0.000195019	0.000125172	5.04226e-05	3.30425e-05	1.82916e-05	N.D.	N.D.	N.D.	N.D.	N.D.	N.D.	N.D.	N.D.	N.D.	N.D.	N.D.	N.D.	N.D.	N.D.	N.D.	N.D.	N.D.	N.D.	N.D.	N.D.	N.D.	N.D.	N.D.	N.D.	N.D.	N.D.	N.D.	N.D.	N.D.	N.D.	N.D.	N.D.	N.D.	N.D.	N.D.	N.D.	N.D.	N.D.	N.D.	N.D.	N.D.	N.D.	N.D.
Methionine sulfoxide		5.19038e-05	4.34432e-05	N.D.	N.D.	N.D.	N.D.	4.45341e-05	5.43193e-05	6.24401e-05	5.85507e-05	6.61956e-05	7.33249e-05	5.14565e-05	5.80502e-05	7.06177e-05	6.74373e-05	0.0019219	0.00222552	0.00245212	0.00274341	0.00482043	0.00460002	0.00438865	0.00458949	0.00160851	0.00211542	0.00176055	0.00184385	0.00457683	0.00470301	0.00502533	0.00487293	0.000644853	0.000395925	N.D.	0.000630419	0.00108362	0.000868773	0.000907813	0.00112761	0.000990552	0.000871637	0.000582895	0.000951055	0.000955265	N.D.	N.D.	N.D.
Methylguanidine		0.000241292	0.000219471	N.D.	N.D.	N.D.	N.D.	N.D.	N.D.	N.D.	N.D.	N.D.	N.D.	N.D.	N.D.	N.D.	N.D.	N.D.	N.D.	N.D.	N.D.	N.D.	N.D.	N.D.	N.D.	N.D.	N.D.	N.D.	N.D.	N.D.	N.D.	N.D.	N.D.	N.D.	N.D.	N.D.	N.D.	N.D.	N.D.	N.D.	N.D.	N.D.	N.D.	N.D.	N.D.	N.D.	N.D.	N.D.	N.D.
Muramate		0.000102659	8.34477e-05	5.21288e-05	N.D.	N.D.	N.D.	N.D.	N.D.	N.D.	N.D.	N.D.	N.D.	N.D.	N.D.	N.D.	N.D.	N.D.	N.D.	N.D.	N.D.	N.D.	N.D.	N.D.	N.D.	N.D.	N.D.	N.D.	N.D.	N.D.	N.D.	N.D.	N.D.	N.D.	N.D.	N.D.	N.D.	N.D.	N.D.	N.D.	N.D.	N.D.	N.D.	N.D.	N.D.	N.D.	N.D.	N.D.	N.D.
N,N-Dimethylglycine		9.26933e-05	8.13845e-05	7.47808e-05	5.61687e-05	4.85633e-05	3.13583e-05	2.59205e-05	3.49596e-05	2.97116e-05	2.07381e-05	2.16132e-05	3.31708e-05	N.D.	1.90793e-05	2.94157e-05	2.04847e-05	0.000581157	0.000541559	0.00072262	0.000721983	0.00102425	0.00131437	0.00135587	0.0015357	0.000704908	0.000784005	0.00064111	0.000705205	0.00125912	0.00120793	0.00135219	0.00114764	0.000245552	0.000284869	0.00022845	0.000388714	0.000611747	0.000412527	0.000558288	0.000449278	0.000471652	0.000410214	0.000423719	0.000445054	0.000821733	0.000642513	0.000496579	0.000495091
N1,N12-Diacetylspermine		8.72473e-05	5.53644e-05	1.50651e-05	N.D.	N.D.	N.D.	N.D.	N.D.	N.D.	N.D.	N.D.	N.D.	N.D.	N.D.	N.D.	N.D.	N.D.	N.D.	N.D.	N.D.	N.D.	N.D.	N.D.	N.D.	N.D.	N.D.	N.D.	N.D.	N.D.	N.D.	N.D.	N.D.	N.D.	N.D.	N.D.	N.D.	N.D.	N.D.	N.D.	N.D.	N.D.	N.D.	N.D.	N.D.	N.D.	N.D.	N.D.	N.D.
N1,N8-Diacetylspermidine		0.000368587	0.000314113	0.00020376	0.000126084	7.29017e-05	3.99818e-05	2.76842e-05	2.60878e-05	N.D.	N.D.	N.D.	N.D.	N.D.	N.D.	N.D.	N.D.	N.D.	N.D.	N.D.	N.D.	N.D.	N.D.	N.D.	N.D.	N.D.	N.D.	N.D.	N.D.	N.D.	N.D.	N.D.	N.D.	N.D.	N.D.	N.D.	N.D.	N.D.	N.D.	N.D.	N.D.	N.D.	N.D.	N.D.	N.D.	N.D.	N.D.	N.D.	N.D.
N1-Acetylspermidine		0.000247479	0.000198532	9.85946e-05	5.71711e-05	2.30912e-05	1.67125e-05	N.D.	N.D.	1.00105e-05	9.922e-06	1.07218e-05	N.D.	N.D.	9.96384e-06	N.D.	8.09586e-06	N.D.	N.D.	N.D.	N.D.	N.D.	N.D.	N.D.	N.D.	0.000188425	0.000246942	0.000247515	0.000283265	N.D.	N.D.	N.D.	N.D.	N.D.	N.D.	N.D.	N.D.	N.D.	N.D.	N.D.	N.D.	0.000124809	0.000114611	N.D.	N.D.	N.D.	N.D.	N.D.	N.D.
N6,N6,N6-Trimethyllysine		9.47309e-05	6.51076e-05	3.26712e-05	2.1014e-05	1.68176e-05	1.50021e-05	N.D.	1.48413e-05	N.D.	1.39126e-05	1.97909e-05	N.D.	1.91824e-05	2.03609e-05	1.68424e-05	N.D.	N.D.	N.D.	N.D.	N.D.	N.D.	N.D.	N.D.	N.D.	N.D.	N.D.	N.D.	N.D.	N.D.	N.D.	N.D.	N.D.	0.000244715	0.00014229	0.000155722	0.000201372	0.000344512	0.000353862	0.000364251	0.00039588	0.000375519	0.00036903	N.D.	N.D.	0.000331261	0.000190053	N.D.	N.D.
N6-Methyl-2'-deoxyadenosine		6.34997e-05	3.05287e-05	N.D.	N.D.	N.D.	N.D.	N.D.	N.D.	N.D.	N.D.	N.D.	N.D.	N.D.	N.D.	N.D.	N.D.	N.D.	N.D.	N.D.	N.D.	N.D.	N.D.	N.D.	N.D.	N.D.	N.D.	N.D.	N.D.	N.D.	N.D.	N.D.	N.D.	N.D.	N.D.	N.D.	N.D.	N.D.	N.D.	N.D.	N.D.	N.D.	N.D.	N.D.	N.D.	N.D.	N.D.	N.D.	N.D.
N8-Acetylspermidine		0.000210616	0.000155509	7.44904e-05	3.76964e-05	1.74979e-05	1.8815e-05	N.D.	N.D.	7.1765e-06	N.D.	8.81478e-06	6.44151e-06	N.D.	N.D.	N.D.	N.D.	N.D.	N.D.	N.D.	N.D.	N.D.	N.D.	N.D.	N.D.	0.000147658	0.000180567	0.000155191	0.000156091	N.D.	N.D.	N.D.	N.D.	N.D.	N.D.	N.D.	N.D.	N.D.	N.D.	N.D.	N.D.	N.D.	N.D.	N.D.	N.D.	N.D.	N.D.	N.D.	N.D.
N-Acetylaspartate		0.000503415	0.000533632	0.000541907	0.000417772	0.000663518	0.000612954	0.00063972	0.000602311	0.000454373	0.000468736	0.000423908	0.000425369	0.000460921	0.000502784	0.000470441	0.000489784	0.00146072	0.00121992	0.00115052	0.00137277	0.00209486	0.00229759	0.00215595	0.00158987	0.00080495	0.000857536	0.000871974	0.000874287	0.000775802	0.00137277	0.00129925	0.00136679	0.00237912	0.00251923	0.00250503	0.00288528	0.00389513	0.00415439	0.00480635	0.00453939	0.000894911	0.00108617	0.00061699	0.000781492	0.00186925	0.00192643	0.00133866	0.00200314
N-Acetylglucosamine		0.000147635	0.000128037	N.D.	N.D.	N.D.	N.D.	N.D.	N.D.	N.D.	N.D.	N.D.	N.D.	N.D.	N.D.	4.8083e-05	N.D.	N.D.	N.D.	N.D.	N.D.	N.D.	N.D.	N.D.	N.D.	N.D.	N.D.	N.D.	N.D.	N.D.	N.D.	N.D.	N.D.	N.D.	N.D.	N.D.	N.D.	N.D.	N.D.	N.D.	N.D.	N.D.	N.D.	N.D.	N.D.	N.D.	N.D.	N.D.	N.D.
N-Acetylglucosamine 1-phosphate		N.D.	N.D.	N.D.	N.D.	N.D.	N.D.	N.D.	N.D.	N.D.	N.D.	N.D.	N.D.	N.D.	1.66455e-05	N.D.	N.D.	N.D.	N.D.	N.D.	N.D.	N.D.	N.D.	N.D.	N.D.	N.D.	N.D.	N.D.	N.D.	N.D.	N.D.	N.D.	N.D.	N.D.	N.D.	N.D.	N.D.	N.D.	N.D.	N.D.	N.D.	N.D.	N.D.	N.D.	N.D.	N.D.	N.D.	N.D.	N.D.
N-Acetylglutamate		2.46764e-05	N.D.	2.71076e-05	N.D.	N.D.	3.31316e-05	3.17319e-05	N.D.	1.992e-05	1.80968e-05	1.60916e-05	2.05729e-05	3.01764e-05	2.95745e-05	3.05303e-05	2.42117e-05	0.000118398	7.40896e-05	6.94625e-05	6.44679e-05	0.000180802	N.D.	7.25047e-05	0.000185577	7.83934e-05	6.57155e-05	9.4119e-05	8.55618e-05	N.D.	N.D.	0.000108175	0.000111172	0.000151471	0.000169976	0.000156254	0.000194625	0.000296144	0.000255551	0.000208224	0.000317956	0.00010439	N.D.	N.D.	N.D.	N.D.	N.D.	N.D.	N.D.
N-Acetylhistidine		0.000100288	8.67719e-05	5.30363e-05	3.87346e-05	3.26905e-05	2.35544e-05	2.54166e-05	N.D.	N.D.	N.D.	N.D.	N.D.	N.D.	8.4476e-06	N.D.	N.D.	N.D.	N.D.	N.D.	N.D.	N.D.	N.D.	N.D.	N.D.	N.D.	N.D.	N.D.	N.D.	N.D.	N.D.	N.D.	N.D.	N.D.	0.00017497	N.D.	0.000185589	0.000767598	0.00059936	0.00067393	0.000751619	N.D.	N.D.	N.D.	N.D.	N.D.	N.D.	N.D.	N.D.
N-Acetylneuraminate		N.D.	N.D.	N.D.	N.D.	N.D.	N.D.	N.D.	N.D.	N.D.	N.D.	N.D.	N.D.	5.01145e-05	4.04127e-05	4.23024e-05	4.66585e-05	N.D.	N.D.	N.D.	N.D.	N.D.	N.D.	N.D.	N.D.	N.D.	N.D.	N.D.	N.D.	N.D.	N.D.	N.D.	N.D.	N.D.	N.D.	N.D.	N.D.	N.D.	N.D.	N.D.	N.D.	N.D.	N.D.	N.D.	N.D.	N.D.	N.D.	N.D.	N.D.
N-Acetylornithine		0.00013289	0.000136405	7.42363e-05	6.60134e-05	3.41266e-05	2.0668e-05	N.D.	N.D.	N.D.	N.D.	N.D.	N.D.	N.D.	N.D.	N.D.	N.D.	N.D.	N.D.	N.D.	N.D.	N.D.	N.D.	N.D.	N.D.	N.D.	N.D.	N.D.	N.D.	N.D.	N.D.	N.D.	N.D.	N.D.	N.D.	N.D.	N.D.	N.D.	N.D.	N.D.	N.D.	N.D.	N.D.	N.D.	N.D.	N.D.	N.D.	N.D.	N.D.
N-Acetylputrescine		0.00018572	0.000176753	0.000127817	9.58341e-05	6.84799e-05	5.09572e-05	4.56049e-05	5.1318e-05	N.D.	1.03145e-05	1.11456e-05	N.D.	1.17546e-05	N.D.	N.D.	1.26593e-05	0.000348127	0.00024539	0.000301615	0.000314864	0.000356766	0.000322077	0.000359473	0.000351729	N.D.	N.D.	N.D.	N.D.	N.D.	N.D.	N.D.	N.D.	0.000177467	N.D.	0.000155152	0.000139119	N.D.	N.D.	N.D.	N.D.	N.D.	N.D.	N.D.	N.D.	N.D.	N.D.	N.D.	N.D.
N-Acetylvaline		8.0023e-05	5.7313e-05	N.D.	4.76843e-05	N.D.	N.D.	N.D.	N.D.	N.D.	N.D.	N.D.	N.D.	N.D.	N.D.	N.D.	N.D.	N.D.	N.D.	N.D.	N.D.	N.D.	N.D.	N.D.	N.D.	N.D.	N.D.	N.D.	N.D.	N.D.	N.D.	N.D.	N.D.	N.D.	N.D.	N.D.	N.D.	N.D.	N.D.	N.D.	N.D.	N.D.	N.D.	N.D.	N.D.	N.D.	N.D.	N.D.	N.D.
NAD+		0.000117085	0.000126164	0.000126689	9.93854e-05	9.14072e-05	0.000102513	0.000114327	0.000111171	0.000362106	0.000316734	0.00036335	0.000321519	0.000321133	0.000331336	0.000299705	0.000308801	N.D.	N.D.	N.D.	N.D.	N.D.	N.D.	N.D.	N.D.	N.D.	N.D.	N.D.	N.D.	N.D.	N.D.	N.D.	N.D.	0.000829979	0.000797586	0.000823245	0.000896516	0.00118731	0.00128491	0.00121619	0.00134881	0.000701217	0.00111721	0.000546916	0.000778323	0.00124185	0.00153534	0.000989519	0.00143515
NADPH		N.D.	2.186e-05	2.67295e-05	N.D.	1.76583e-05	N.D.	1.77193e-05	N.D.	5.21471e-05	4.39164e-05	6.27422e-05	5.4408e-05	4.12041e-05	4.38263e-05	3.68223e-05	4.20811e-05	N.D.	N.D.	N.D.	N.D.	N.D.	N.D.	N.D.	N.D.	N.D.	N.D.	N.D.	N.D.	N.D.	N.D.	N.D.	N.D.	N.D.	N.D.	N.D.	N.D.	N.D.	N.D.	N.D.	N.D.	N.D.	N.D.	N.D.	N.D.	N.D.	N.D.	N.D.	N.D.
N-alpha,N-alpha-Dimethylhistidine		6.85753e-05	4.64617e-05	3.69185e-05	N.D.	N.D.	N.D.	N.D.	N.D.	N.D.	N.D.	N.D.	N.D.	N.D.	N.D.	N.D.	N.D.	N.D.	N.D.	N.D.	N.D.	N.D.	N.D.	N.D.	N.D.	N.D.	N.D.	N.D.	N.D.	N.D.	N.D.	N.D.	N.D.	N.D.	N.D.	N.D.	N.D.	N.D.	N.D.	N.D.	N.D.	N.D.	N.D.	N.D.	N.D.	N.D.	N.D.	N.D.	N.D.
N-alpha-Benzenolarginine ethylester		0.000167159	8.12316e-05	3.82617e-05	N.D.	N.D.	N.D.	N.D.	N.D.	N.D.	N.D.	N.D.	N.D.	N.D.	N.D.	N.D.	N.D.	N.D.	N.D.	N.D.	N.D.	N.D.	N.D.	N.D.	N.D.	N.D.	N.D.	N.D.	N.D.	N.D.	N.D.	N.D.	N.D.	N.D.	N.D.	N.D.	N.D.	N.D.	N.D.	N.D.	N.D.	N.D.	N.D.	N.D.	N.D.	N.D.	N.D.	N.D.	N.D.
N-epsilon-Acetyllysine		9.66574e-05	7.70287e-05	5.64486e-05	3.97369e-05	N.D.	N.D.	N.D.	N.D.	N.D.	N.D.	N.D.	N.D.	N.D.	N.D.	N.D.	N.D.	N.D.	N.D.	N.D.	N.D.	N.D.	N.D.	N.D.	N.D.	N.D.	N.D.	N.D.	N.D.	N.D.	N.D.	N.D.	N.D.	N.D.	N.D.	N.D.	N.D.	N.D.	N.D.	N.D.	N.D.	N.D.	N.D.	N.D.	N.D.	N.D.	N.D.	N.D.	N.D.
Nicotinamide		6.26476e-05	4.39782e-05	3.48856e-05	2.07992e-05	5.52526e-05	2.9434e-05	1.96844e-05	2.98476e-05	3.70938e-05	3.38002e-05	3.82256e-05	3.26089e-05	3.56166e-05	3.00901e-05	3.25129e-05	7.48909e-05	0.00186905	0.0022444	0.00277558	0.00331741	0.00593212	0.00518741	0.0051486	0.00579473	0.00245081	0.00285125	0.00268623	0.00274524	0.00529151	0.00569731	0.00592742	0.00545996	0.00042832	0.000245826	0.000280928	0.000465581	0.000708452	0.000517527	0.000452607	0.000693802	0.00107467	0.00086405	0.000558103	0.000873855	0.000762671	0.000437683	0.000430779	0.000471652
N-Methylalanine		0.000136595	0.00012265	6.45802e-05	6.49395e-05	4.20252e-05	3.0218e-05	N.D.	N.D.	N.D.	N.D.	N.D.	N.D.	N.D.	N.D.	N.D.	N.D.	N.D.	N.D.	N.D.	N.D.	N.D.	N.D.	N.D.	N.D.	N.D.	N.D.	N.D.	N.D.	N.D.	N.D.	N.D.	N.D.	N.D.	N.D.	N.D.	N.D.	N.D.	N.D.	N.D.	N.D.	N.D.	N.D.	N.D.	N.D.	N.D.	N.D.	N.D.	N.D.
N-Methylglutamate		6.88346e-05	6.23183e-05	N.D.	N.D.	N.D.	N.D.	N.D.	N.D.	N.D.	N.D.	N.D.	N.D.	N.D.	N.D.	N.D.	N.D.	N.D.	N.D.	N.D.	N.D.	N.D.	N.D.	N.D.	N.D.	N.D.	N.D.	N.D.	N.D.	N.D.	N.D.	N.D.	N.D.	N.D.	N.D.	N.D.	N.D.	N.D.	N.D.	N.D.	N.D.	N.D.	N.D.	N.D.	N.D.	N.D.	N.D.	N.D.	N.D.
Noradrenaline		2.35994e-05	N.D.	N.D.	N.D.	N.D.	N.D.	N.D.	N.D.	N.D.	N.D.	N.D.	N.D.	N.D.	N.D.	N.D.	N.D.	N.D.	N.D.	N.D.	N.D.	N.D.	N.D.	N.D.	N.D.	N.D.	N.D.	N.D.	N.D.	N.D.	N.D.	N.D.	N.D.	N.D.	N.D.	N.D.	N.D.	N.D.	N.D.	N.D.	N.D.	N.D.	N.D.	N.D.	N.D.	N.D.	N.D.	N.D.	N.D.
o-Acetylcarnitine		0.000623439	0.000691806	0.000594617	0.000501903	0.000533743	0.000529635	0.000528267	0.00052258	0.000407438	0.000359634	0.000353735	0.000326872	0.000276985	0.000283879	0.000281081	0.000282814	0.000927974	0.000870163	0.000898263	0.00105291	0.00146088	0.00161444	0.00169036	0.00148528	0.000820467	0.000962788	0.00100312	0.00091256	0.000777788	0.000881283	0.000972562	0.000828298	0.00339615	0.0034595	0.00371937	0.00387312	0.00487714	0.00501721	0.00551488	0.0054451	0.00109078	0.00166226	0.000747988	0.000987082	0.00100097	0.000858042	0.000606587	0.000913168
Octylamine		9.98435e-05	5.89942e-05	N.D.	N.D.	N.D.	N.D.	N.D.	N.D.	N.D.	N.D.	N.D.	N.D.	N.D.	N.D.	N.D.	N.D.	N.D.	N.D.	N.D.	N.D.	N.D.	N.D.	N.D.	N.D.	N.D.	N.D.	N.D.	N.D.	N.D.	N.D.	N.D.	N.D.	N.D.	N.D.	N.D.	N.D.	N.D.	N.D.	N.D.	N.D.	N.D.	N.D.	N.D.	N.D.	N.D.	N.D.	N.D.	N.D.
O-Phosphoserine		N.D.	N.D.	N.D.	N.D.	N.D.	N.D.	N.D.	N.D.	6.0535e-05	6.0713e-05	5.65671e-05	5.87773e-05	2.92941e-05	3.70418e-05	3.28847e-05	3.99684e-05	N.D.	N.D.	N.D.	N.D.	N.D.	N.D.	N.D.	N.D.	N.D.	N.D.	N.D.	N.D.	N.D.	N.D.	N.D.	N.D.	N.D.	N.D.	N.D.	N.D.	N.D.	N.D.	N.D.	N.D.	N.D.	N.D.	N.D.	N.D.	N.D.	N.D.	N.D.	N.D.
Ophthalmate		0.000105586	7.55385e-05	5.16206e-05	N.D.	N.D.	N.D.	N.D.	N.D.	N.D.	N.D.	N.D.	N.D.	N.D.	N.D.	N.D.	N.D.	N.D.	N.D.	N.D.	N.D.	N.D.	N.D.	N.D.	N.D.	N.D.	N.D.	N.D.	N.D.	N.D.	N.D.	N.D.	N.D.	N.D.	N.D.	N.D.	N.D.	N.D.	N.D.	N.D.	N.D.	N.D.	N.D.	N.D.	N.D.	N.D.	N.D.	N.D.	N.D.
Ornithine		0.000592689	0.000666665	0.000618576	0.000526676	0.000487107	0.000447426	0.000445278	0.00057337	0.00112107	0.00105882	0.00109464	0.000946882	0.00068184	0.000696404	0.000643394	0.000648277	0.0727637	0.0809818	0.0895199	0.108769	0.194175	0.174863	0.186308	0.181521	0.0928967	0.100864	0.101037	0.103378	0.178451	0.187971	0.193599	0.17955	0.0118203	0.00598861	0.00622605	0.0121232	0.0158536	0.0110015	0.0124777	0.0163681	0.028434	0.0255823	0.0146839	0.0293345	0.022383	0.00976609	0.00875695	0.0138171
p-Aminobenzoate		N.D.	N.D.	N.D.	N.D.	N.D.	N.D.	N.D.	N.D.	N.D.	N.D.	N.D.	N.D.	N.D.	N.D.	N.D.	N.D.	6.07147e-05	0.000198598	0.000248055	0.000181047	0.000483267	0.000401437	0.000676655	0.00120706	0.000361442	0.0004036	0.00040635	0.00035786	0.0028963	0.00245897	0.00260408	0.00230526	N.D.	N.D.	N.D.	N.D.	N.D.	N.D.	N.D.	N.D.	0.000308335	0.00021459	0.000152415	0.000312323	N.D.	N.D.	N.D.	N.D.
Pantothenate		0.000552482	0.000655239	0.000548651	0.000456466	0.000225629	0.000202781	0.000188197	0.000204065	0.00122361	0.0011598	0.00127068	0.00118397	0.000781211	0.000783467	0.000829937	0.000825605	0.00290848	0.00280242	0.00280646	0.0029388	0.00385886	0.00329158	0.00322852	0.00301997	0.00249741	0.00274516	0.00252985	0.00258086	0.00379025	0.00424515	0.00417607	0.00421682	0.00288468	0.00331957	0.00305715	0.00366034	0.00157821	0.00127355	0.00127616	0.00142886	0.00251696	0.00339533	0.00241148	0.00263001	0.00409509	0.00393583	0.00352179	0.00420539
PEP		N.D.	N.D.	N.D.	N.D.	N.D.	N.D.	N.D.	N.D.	4.15028e-05	2.68422e-05	2.89607e-05	3.49062e-05	4.76443e-05	4.84773e-05	5.52923e-05	3.23541e-05	0.000244834	0.000289461	0.00032182	0.000409358	0.000553609	0.00052269	0.000435877	0.000353684	0.000328229	0.000432085	0.000550275	0.000539828	0.000123347	0.000370805	0.0004144	0.000375288	N.D.	N.D.	N.D.	N.D.	N.D.	N.D.	N.D.	N.D.	N.D.	N.D.	N.D.	N.D.	N.D.	N.D.	N.D.	N.D.
Phe		0.000681789	0.000740025	0.000740512	0.000595302	0.000641338	0.000600191	0.000603446	0.000647544	0.000693149	0.000644341	0.0006802	0.000624385	0.000882763	0.000904796	0.000906528	0.000875469	0.0275328	0.0336973	0.0408596	0.0449853	0.0860676	0.0803396	0.0896517	0.0915991	0.0304151	0.0320928	0.0310533	0.0320825	0.103865	0.106109	0.105562	0.100162	0.0100046	0.00608232	0.00697699	0.0104909	0.0170542	0.0126501	0.0149425	0.0165529	0.0157724	0.0131428	0.00928125	0.0161669	0.0176868	0.00881378	0.0087112	0.0115206
Phenethylamine		0.000109365	N.D.	N.D.	N.D.	N.D.	N.D.	N.D.	N.D.	N.D.	N.D.	N.D.	N.D.	N.D.	N.D.	N.D.	N.D.	N.D.	N.D.	N.D.	N.D.	N.D.	N.D.	N.D.	N.D.	N.D.	N.D.	N.D.	N.D.	N.D.	N.D.	N.D.	N.D.	N.D.	N.D.	N.D.	N.D.	N.D.	N.D.	N.D.	N.D.	N.D.	N.D.	N.D.	N.D.	N.D.	N.D.	N.D.	N.D.
Phenylethanolamine		9.22858e-05	5.52497e-05	3.16185e-05	1.97611e-05	N.D.	N.D.	N.D.	N.D.	N.D.	N.D.	N.D.	N.D.	N.D.	N.D.	N.D.	N.D.	N.D.	N.D.	N.D.	N.D.	N.D.	N.D.	N.D.	N.D.	N.D.	N.D.	N.D.	N.D.	N.D.	N.D.	N.D.	N.D.	N.D.	N.D.	N.D.	N.D.	N.D.	N.D.	N.D.	N.D.	N.D.	N.D.	N.D.	N.D.	N.D.	N.D.	N.D.	N.D.
Phe-Phe		0.000114551	5.58611e-05	N.D.	N.D.	N.D.	N.D.	N.D.	N.D.	N.D.	N.D.	N.D.	N.D.	N.D.	N.D.	N.D.	N.D.	N.D.	N.D.	N.D.	N.D.	N.D.	N.D.	N.D.	N.D.	N.D.	N.D.	N.D.	N.D.	N.D.	N.D.	N.D.	N.D.	N.D.	N.D.	N.D.	N.D.	N.D.	N.D.	N.D.	N.D.	N.D.	N.D.	N.D.	N.D.	N.D.	N.D.	N.D.	N.D.
Phosphorylcholine		0.00530493	0.00628624	0.00615857	0.00506671	0.00559211	0.00568772	0.00578112	0.00590012	0.0128069	0.0125752	0.0128709	0.0117645	0.00802544	0.00865164	0.00808477	0.00800385	0.00525291	0.00584442	0.00685607	0.00779855	0.011518	0.0112565	0.0116518	0.0101819	0.0128341	0.0135636	0.0128155	0.0133217	0.00618915	0.0132597	0.0148646	0.0126652	0.0193272	0.0208787	0.0226807	0.0215675	0.0295953	0.0311581	0.0337407	0.0321204	0.0251317	0.0321029	0.0222334	0.0253066	0.0375399	0.037253	0.0282197	0.0386865
Pipecolate		0.000180978	0.000154057	0.00012484	8.23736e-05	8.29545e-05	6.61375e-05	6.37461e-05	7.0282e-05	1.39416e-05	N.D.	1.32857e-05	N.D.	N.D.	N.D.	7.03163e-06	N.D.	0.000162707	0.000223323	0.000225015	0.000215367	0.000359098	0.000377687	0.0004479	0.000405187	N.D.	N.D.	N.D.	N.D.	N.D.	N.D.	N.D.	N.D.	0.000599649	0.000603286	0.000683639	0.000631296	0.000399341	0.000401691	0.000487257	0.000436388	N.D.	N.D.	N.D.	N.D.	N.D.	N.D.	N.D.	N.D.
Pro		0.00646516	0.00761082	0.00757189	0.00625681	0.00620605	0.0061753	0.00628047	0.00669301	0.0107165	0.00959692	0.0102331	0.0088014	0.00979959	0.00966651	0.00982526	0.00976768	0.0669938	0.0732931	0.0871836	0.0990339	0.164387	0.149194	0.1592	0.162787	0.134939	0.144438	0.149487	0.152011	0.169013	0.187703	0.195931	0.179295	0.0771571	0.0716858	0.0787057	0.0864378	0.149329	0.142609	0.152023	0.155953	0.0866264	0.114534	0.0580605	0.0863328	0.0703049	0.0576488	0.0362009	0.0696198
Proline betaine		0.000147746	0.000142595	8.745e-05	7.42114e-05	4.05513e-05	N.D.	2.05348e-05	N.D.	N.D.	N.D.	N.D.	N.D.	N.D.	N.D.	N.D.	N.D.	N.D.	N.D.	N.D.	N.D.	N.D.	N.D.	N.D.	N.D.	N.D.	N.D.	N.D.	N.D.	N.D.	N.D.	N.D.	N.D.	N.D.	N.D.	N.D.	N.D.	N.D.	N.D.	N.D.	N.D.	N.D.	N.D.	N.D.	N.D.	N.D.	N.D.	N.D.	N.D.
Pseudopelletierine		0.000190166	0.00017255	9.79048e-05	7.21709e-05	4.29322e-05	2.40176e-05	1.36059e-05	N.D.	N.D.	N.D.	N.D.	N.D.	N.D.	N.D.	N.D.	N.D.	N.D.	N.D.	N.D.	N.D.	N.D.	N.D.	N.D.	N.D.	N.D.	N.D.	N.D.	N.D.	N.D.	N.D.	N.D.	N.D.	N.D.	N.D.	N.D.	N.D.	N.D.	N.D.	N.D.	N.D.	N.D.	N.D.	N.D.	N.D.	N.D.	N.D.	N.D.	N.D.
Putrescine(1,4-Butanediamine)		0.000157749	0.000193107	0.000146004	0.000127552	0.000115229	0.000109968	0.000116563	0.000173281	4.25562e-05	4.68623e-05	4.19126e-05	3.37126e-05	3.0807e-05	4.40611e-05	3.15251e-05	4.40455e-05	0.00295951	0.00327886	0.00333094	0.00395028	0.00559983	0.0053554	0.00567724	0.00422197	0.000477643	0.000669098	0.000663584	0.000694032	0.000567402	0.000927666	0.00105065	0.000796012	0.00132207	0.000526357	0.000583246	0.00132923	0.0020973	0.000937902	0.00128852	0.00092507	0.000355583	0.000339226	0.000205943	0.000340224	0.000451953	0.000379088	0.000270908	0.000234391
Pyridoxal		0.000111476	9.39169e-05	4.43966e-05	3.1539e-05	N.D.	N.D.	N.D.	N.D.	1.24789e-05	N.D.	N.D.	N.D.	N.D.	1.42959e-05	1.19873e-05	1.41128e-05	0.000265791	0.00031797	N.D.	0.000386653	0.000511831	0.000710191	0.000412657	0.000608692	0.000306552	0.000403957	0.000377499	0.00041701	N.D.	N.D.	0.000568809	N.D.	N.D.	N.D.	N.D.	N.D.	N.D.	N.D.	N.D.	N.D.	N.D.	N.D.	N.D.	N.D.	N.D.	N.D.	N.D.	N.D.
Pyridoxamine		4.23826e-05	1.4099e-05	N.D.	N.D.	N.D.	N.D.	N.D.	N.D.	N.D.	N.D.	N.D.	N.D.	N.D.	N.D.	N.D.	N.D.	N.D.	N.D.	N.D.	N.D.	N.D.	N.D.	N.D.	N.D.	N.D.	N.D.	N.D.	N.D.	N.D.	N.D.	N.D.	N.D.	N.D.	N.D.	N.D.	N.D.	N.D.	N.D.	N.D.	N.D.	N.D.	N.D.	N.D.	N.D.	N.D.	N.D.	N.D.	N.D.
Pyridoxamine 5'-phosphate		N.D.	N.D.	N.D.	N.D.	N.D.	N.D.	N.D.	N.D.	N.D.	N.D.	1.00861e-05	N.D.	N.D.	N.D.	N.D.	N.D.	N.D.	N.D.	N.D.	N.D.	N.D.	N.D.	N.D.	N.D.	N.D.	N.D.	N.D.	N.D.	N.D.	N.D.	N.D.	N.D.	N.D.	N.D.	N.D.	N.D.	N.D.	N.D.	N.D.	N.D.	N.D.	N.D.	N.D.	N.D.	N.D.	N.D.	N.D.	N.D.
Pyridoxine		6.50187e-05	4.41692e-05	2.74075e-05	1.63244e-05	N.D.	N.D.	1.88971e-05	1.76777e-05	2.54834e-05	2.46851e-05	2.5173e-05	2.57861e-05	2.28407e-05	2.56316e-05	2.28695e-05	2.14988e-05	0.00183695	0.00202294	0.00251975	0.00279284	0.0051906	0.0044749	0.00479041	0.00516902	0.00236478	0.00245657	0.0024706	0.00248037	0.00568167	0.0058737	0.00608105	0.00563724	0.000522077	0.000249586	0.000270375	0.000457397	0.00064758	0.000485766	0.000616326	0.000546498	0.000969249	0.000859986	0.000573317	0.00106618	0.000821733	0.000416283	0.000469334	0.00051566
Pyruvate		N.D.	N.D.	N.D.	N.D.	N.D.	N.D.	N.D.	N.D.	N.D.	N.D.	N.D.	N.D.	N.D.	N.D.	N.D.	N.D.	0.0147261	0.0117156	0.0115963	0.0117471	0.0234076	0.0180073	0.0174736	0.0149939	0.0378485	0.0390098	0.0370272	0.0369117	0.0315164	0.040394	0.0455394	0.0411749	N.D.	N.D.	N.D.	N.D.	N.D.	N.D.	N.D.	N.D.	0.0125839	0.0147077	0.0106691	0.0127125	N.D.	N.D.	N.D.	N.D.
R5P		N.D.	N.D.	N.D.	N.D.	N.D.	N.D.	N.D.	N.D.	0.000511567	0.000525511	0.000519181	0.000519682	0.000158584	0.000193128	0.000168061	0.000144016	N.D.	N.D.	N.D.	N.D.	N.D.	N.D.	N.D.	N.D.	N.D.	N.D.	N.D.	N.D.	N.D.	N.D.	N.D.	N.D.	N.D.	N.D.	N.D.	N.D.	N.D.	N.D.	N.D.	N.D.	N.D.	N.D.	N.D.	N.D.	N.D.	N.D.	N.D.	N.D.
Ru5P		N.D.	N.D.	N.D.	N.D.	N.D.	N.D.	N.D.	N.D.	0.000943764	0.000983045	0.00101532	0.000886434	0.000237366	0.000260845	0.00027677	0.000241153	N.D.	N.D.	N.D.	N.D.	N.D.	N.D.	N.D.	N.D.	0.000919376	0.000783602	0.000589711	0.000757809	N.D.	N.D.	N.D.	N.D.	N.D.	N.D.	N.D.	N.D.	N.D.	N.D.	N.D.	N.D.	0.00142803	0.00154322	0.00164562	0.00151893	N.D.	N.D.	N.D.	N.D.
S7P		N.D.	N.D.	N.D.	N.D.	N.D.	N.D.	N.D.	N.D.	8.49138e-05	7.44094e-05	5.77087e-05	6.63969e-05	N.D.	N.D.	N.D.	N.D.	N.D.	N.D.	N.D.	N.D.	N.D.	N.D.	N.D.	N.D.	N.D.	N.D.	N.D.	N.D.	N.D.	N.D.	N.D.	N.D.	N.D.	N.D.	N.D.	N.D.	N.D.	N.D.	N.D.	N.D.	N.D.	N.D.	N.D.	N.D.	N.D.	N.D.	N.D.	N.D.
Saccharopine		6.02766e-05	3.85143e-05	N.D.	N.D.	N.D.	N.D.	N.D.	N.D.	N.D.	N.D.	N.D.	N.D.	N.D.	N.D.	N.D.	N.D.	N.D.	N.D.	N.D.	N.D.	N.D.	N.D.	N.D.	N.D.	N.D.	N.D.	N.D.	N.D.	N.D.	N.D.	N.D.	N.D.	N.D.	N.D.	N.D.	N.D.	N.D.	N.D.	N.D.	N.D.	N.D.	N.D.	N.D.	N.D.	N.D.	N.D.	N.D.	N.D.
SAH		N.D.	N.D.	N.D.	N.D.	N.D.	N.D.	N.D.	N.D.	2.08667e-05	1.50465e-05	1.36036e-05	1.04349e-05	2.14479e-05	2.2906e-05	2.42759e-05	1.97242e-05	N.D.	N.D.	N.D.	N.D.	N.D.	N.D.	N.D.	N.D.	N.D.	N.D.	N.D.	N.D.	N.D.	N.D.	N.D.	N.D.	N.D.	N.D.	N.D.	N.D.	N.D.	N.D.	N.D.	N.D.	N.D.	N.D.	N.D.	N.D.	N.D.	N.D.	N.D.	N.D.
SAM+		0.00017531	0.000218363	0.000201836	0.000169186	0.000233331	0.000240176	0.000213663	0.00024353	0.000585136	0.000543638	0.000568659	0.000513355	0.000304951	0.000311911	0.000281182	0.000285789	0.000216214	0.000177595	0.00018851	0.000221035	0.000437797	0.000489487	0.000391512	N.D.	0.000800244	0.000870363	0.000833352	0.000799845	N.D.	N.D.	0.000427876	0.000478429	0.000623646	0.000749047	0.000510519	0.000808701	0.0015598	0.00159219	0.00144878	0.00169584	0.00117053	0.00147747	0.00092435	0.00115259	0.00117867	0.00112707	0.00106513	0.00111455
Sarcosine		0.000110328	0.000128343	8.64336e-05	7.43546e-05	3.48824e-05	4.33671e-05	3.27864e-05	4.07642e-05	4.98241e-05	3.67441e-05	3.88401e-05	3.10236e-05	3.17726e-05	4.22019e-05	2.6151e-05	2.8513e-05	0.000400105	0.000430695	0.000489527	0.000477649	0.0008138	N.D.	0.000670248	0.000625702	N.D.	N.D.	N.D.	N.D.	0.000782888	0.000710775	0.000691966	N.D.	0.000323403	0.000281399	N.D.	0.000276192	N.D.	0.00052089	N.D.	N.D.	0.000290857	0.000278263	0.000241159	0.000330472	0.000549021	N.D.	N.D.	N.D.
SDMA		0.000104586	6.25858e-05	N.D.	N.D.	N.D.	N.D.	N.D.	N.D.	N.D.	N.D.	N.D.	N.D.	N.D.	N.D.	N.D.	N.D.	N.D.	N.D.	N.D.	N.D.	N.D.	N.D.	N.D.	N.D.	N.D.	N.D.	N.D.	N.D.	N.D.	N.D.	N.D.	N.D.	N.D.	N.D.	N.D.	N.D.	N.D.	N.D.	N.D.	N.D.	N.D.	N.D.	N.D.	N.D.	N.D.	N.D.	N.D.	N.D.
Ser		0.00221493	0.0024773	0.00259344	0.00212725	0.00231305	0.00218578	0.00221105	0.00229045	0.00144684	0.00148494	0.00152752	0.00144637	0.00101082	0.00112492	0.00120715	0.00106057	0.0266703	0.0311589	0.0390077	0.0431921	0.0826713	0.0776176	0.0847498	0.0905463	0.020955	0.0223054	0.0205881	0.0214118	0.103886	0.0927131	0.0857981	0.0855501	0.021046	0.0181561	0.0198312	0.0219974	0.0359709	0.0317399	0.0356494	0.0360295	0.0191004	0.016831	0.0127397	0.0193808	0.0218145	0.0175542	0.0139155	0.0140324
Spermidine		0.000103993	7.80985e-05	4.55582e-05	2.65987e-05	3.34085e-05	3.21779e-05	3.16526e-05	2.35153e-05	8.80607e-05	8.51111e-05	7.3294e-05	7.19001e-05	3.35739e-05	6.77974e-05	5.49304e-05	5.01639e-05	0.00453635	0.0053882	0.00564542	0.00673431	0.0110423	0.00915602	0.00993837	0.0087173	0.00634096	0.00648793	0.00722654	0.00701097	0.00485543	0.0104637	0.010695	0.00689583	0.000109661	N.D.	N.D.	0.000135612	0.000576778	0.000163292	N.D.	0.000164612	0.000554949	0.000385558	0.000132412	0.000479997	N.D.	N.D.	N.D.	N.D.
Spermine		N.D.	1.24178e-05	N.D.	N.D.	N.D.	N.D.	N.D.	N.D.	2.01582e-05	1.73798e-05	9.70473e-06	N.D.	N.D.	1.53068e-05	N.D.	N.D.	0.000268193	0.000351734	0.000461699	0.000649879	0.0008651	0.000790131	0.0010592	0.00101388	0.000398036	0.000501378	0.000456765	0.000532025	0.00103025	0.0014418	0.00160358	0.00102789	N.D.	N.D.	N.D.	N.D.	N.D.	N.D.	N.D.	N.D.	N.D.	N.D.	N.D.	N.D.	N.D.	N.D.	N.D.	N.D.
Succinate		0.00021072	0.000291637	0.000269822	0.000154085	0.000306208	0.000234488	0.000222462	0.000228206	0.000379765	0.000321916	0.000328272	0.000325409	0.00035426	0.000386722	0.000248355	0.000244762	0.0194474	0.0191152	0.0177936	0.018994	0.0321035	0.0325544	0.0286442	0.0290705	0.0120085	0.0114671	0.0116098	0.0110305	0.0269777	0.026779	0.0264477	0.0271245	0.0024656	0.00154021	0.00166473	0.00256356	0.00386837	0.00313809	0.00284404	0.00400859	0.00403796	0.00372596	0.00279422	0.00454862	0.00463528	0.00339924	0.00197345	0.00317329
Synephrine		0.000103548	8.52817e-05	4.33438e-05	2.73505e-05	N.D.	N.D.	N.D.	N.D.	N.D.	N.D.	N.D.	N.D.	N.D.	N.D.	N.D.	N.D.	N.D.	N.D.	N.D.	N.D.	N.D.	N.D.	N.D.	N.D.	N.D.	N.D.	N.D.	N.D.	N.D.	N.D.	N.D.	N.D.	N.D.	N.D.	N.D.	N.D.	N.D.	N.D.	N.D.	N.D.	N.D.	N.D.	N.D.	N.D.	N.D.	N.D.	N.D.	N.D.
Taurine		0.000228399	0.000262494	0.000258793	0.000209496	0.000207367	0.000204542	0.000210608	0.00020801	0.000435481	0.000408939	0.000436035	0.000373708	0.000206513	0.000205107	0.00020899	0.000201213	0.000664367	N.D.	N.D.	0.000750321	N.D.	0.00116029	N.D.	N.D.	N.D.	0.000824686	0.000949062	0.000977954	N.D.	N.D.	N.D.	N.D.	0.00156623	0.00190356	0.00156493	0.00174308	0.00184517	0.00196249	0.00204085	0.00166785	0.00123225	0.00175655	N.D.	0.00134302	N.D.	0.00142311	N.D.	0.00147427
Terephthalate		7.52421e-05	8.43286e-05	9.59955e-05	8.56757e-05	0.000105374	9.52022e-05	6.0709e-05	7.60198e-05	7.23074e-05	5.83069e-05	4.76417e-05	4.62556e-05	3.68812e-05	4.67278e-05	4.40073e-05	3.92202e-05	0.000154753	0.000131635	0.00012346	9.66828e-05	0.00022882	0.000182143	0.000159669	0.000195184	0.000103639	6.63756e-05	9.4119e-05	9.75424e-05	0.000186569	9.60243e-05	0.000196358	0.000163388	0.000412074	0.000343096	0.000411841	0.000349965	0.000602701	0.00047925	0.000497697	0.000512292	0.000292958	0.000358342	0.00051683	0.000381079	0.000788872	0.000587064	0.000554133	0.000584486
Thiamine		2.88972e-05	3.01084e-05	3.35062e-05	2.66345e-05	3.36353e-05	2.89708e-05	2.92275e-05	3.50585e-05	2.93231e-05	2.62115e-05	2.97287e-05	2.22543e-05	2.1188e-05	2.54692e-05	2.11786e-05	1.83551e-05	0.0021486	0.00233639	0.00258557	0.00311432	0.00517836	0.0047292	0.00507812	0.00468426	0.00332777	0.00332943	0.00337593	0.0033259	0.00421982	0.00571952	0.0058322	0.00497038	0.000672756	0.000286315	0.000262675	0.000659353	0.00110477	0.000597866	0.000738032	0.000959318	0.00141141	0.00133523	0.000828562	0.00139773	0.00124493	0.000566593	0.000763374	0.00083137
Thr		0.00158353	0.00182473	0.00186448	0.00154258	0.00178566	0.00171972	0.00173976	0.00183759	0.00188628	0.00183267	0.00192005	0.00175873	0.00191173	0.00212268	0.0020304	0.00194684	0.0261868	0.0299756	0.0368922	0.0420397	0.077149	0.0715433	0.0777731	0.0808048	0.0293233	0.0311693	0.0307171	0.0320329	0.0888412	0.0914797	0.088804	0.0862399	0.0165108	0.013021	0.0138063	0.0174851	0.0287232	0.0243978	0.028341	0.0304901	0.0185621	0.0170369	0.0119174	0.0189753	0.0227671	0.0146886	0.0125492	0.0164002
Threonate		N.D.	N.D.	N.D.	N.D.	0.000139908	N.D.	0.00012485	0.000153581	0.000563955	0.000536154	0.00055784	0.000548029	0.000178963	0.000188221	0.00018576	0.000226056	0.00512052	0.00439126	0.00434484	0.00461512	0.00739286	0.00751707	0.0066732	0.00605609	0.00436134	0.00390963	0.00388589	0.00378825	0.00614086	0.0061561	0.00656608	0.006317	0.00118097	N.D.	0.00123982	0.00136131	0.00243622	0.00139221	0.00232564	0.00180593	0.00174035	0.00159109	0.00111131	0.00187743	N.D.	N.D.	N.D.	N.D.
Thymidine		0.000379813	0.000442151	0.000415106	0.000378145	0.000366096	0.000354634	0.000350037	0.000401409	0.000277438	0.000293037	0.000291608	0.000249493	0.000246011	0.000236587	0.000231223	0.00021203	0.00167162	0.0021112	0.00216277	0.00214769	0.00428469	0.0043127	0.004916	0.00497281	0.00236574	0.00305109	0.00255138	0.00254018	0.00429632	0.00503488	0.00515928	0.00469506	0.00296839	0.00279808	0.00341477	0.0029782	0.00472776	0.00399337	0.00436669	0.00378903	0.00306314	0.00276041	0.0030221	0.0026863	0.00472343	0.00525831	0.00578519	0.00440655
TRH		6.57967e-05	4.38253e-05	N.D.	N.D.	N.D.	N.D.	N.D.	N.D.	N.D.	N.D.	N.D.	N.D.	N.D.	N.D.	N.D.	N.D.	N.D.	N.D.	N.D.	N.D.	N.D.	N.D.	N.D.	N.D.	N.D.	N.D.	N.D.	N.D.	N.D.	N.D.	N.D.	N.D.	N.D.	N.D.	N.D.	N.D.	N.D.	N.D.	N.D.	N.D.	N.D.	N.D.	N.D.	N.D.	N.D.	N.D.	N.D.	N.D.
Trimethylamine N-oxide		0.000204281	0.000177479	0.000103423	5.92474e-05	4.8261e-05	2.9826e-05	N.D.	2.85613e-05	N.D.	1.11868e-05	N.D.	N.D.	N.D.	N.D.	N.D.	N.D.	N.D.	N.D.	N.D.	N.D.	N.D.	N.D.	N.D.	N.D.	N.D.	N.D.	N.D.	N.D.	N.D.	N.D.	N.D.	N.D.	N.D.	N.D.	N.D.	N.D.	N.D.	N.D.	N.D.	N.D.	N.D.	N.D.	N.D.	N.D.	N.D.	N.D.	N.D.	N.D.
Trimethylsulfonium		0.000190055	0.000186649	0.000114349	9.08222e-05	5.31362e-05	4.16567e-05	2.45977e-05	N.D.	N.D.	N.D.	N.D.	N.D.	N.D.	N.D.	N.D.	N.D.	N.D.	N.D.	N.D.	N.D.	N.D.	N.D.	N.D.	N.D.	N.D.	N.D.	N.D.	N.D.	N.D.	N.D.	N.D.	N.D.	N.D.	N.D.	N.D.	N.D.	N.D.	N.D.	N.D.	N.D.	N.D.	N.D.	N.D.	N.D.	N.D.	N.D.	N.D.	N.D.
Tropine		0.000294529	0.000230895	0.000133045	7.09179e-05	5.32496e-05	2.7296e-05	N.D.	N.D.	N.D.	N.D.	N.D.	N.D.	N.D.	N.D.	N.D.	N.D.	N.D.	N.D.	N.D.	N.D.	N.D.	N.D.	N.D.	N.D.	N.D.	N.D.	N.D.	N.D.	N.D.	N.D.	N.D.	N.D.	N.D.	N.D.	N.D.	N.D.	N.D.	N.D.	N.D.	N.D.	N.D.	N.D.	N.D.	N.D.	N.D.	N.D.	N.D.	N.D.
Tropinone		0.000181941	0.000179657	0.000126401	9.42231e-05	4.31968e-05	3.86277e-05	1.97474e-05	2.28557e-05	N.D.	N.D.	N.D.	N.D.	N.D.	N.D.	N.D.	N.D.	N.D.	N.D.	N.D.	N.D.	N.D.	N.D.	N.D.	N.D.	N.D.	N.D.	N.D.	N.D.	N.D.	N.D.	N.D.	N.D.	N.D.	N.D.	N.D.	N.D.	N.D.	N.D.	N.D.	N.D.	N.D.	N.D.	N.D.	N.D.	N.D.	N.D.	N.D.	N.D.
Trp		0.000133261	0.000142518	0.000145786	0.000136036	0.000129288	0.0001244	0.00012513	0.000142378	0.000165311	0.000152886	0.0001607	0.000142275	0.000198454	0.000212219	0.000203984	0.000200504	0.00339369	0.00461774	0.00606492	0.00615654	0.0183671	0.0179349	0.0181947	0.0198724	0.00682631	0.00710029	0.00695655	0.00730639	0.0224564	0.0224084	0.0228895	0.0219619	0.0021123	0.00124243	0.00140835	0.00224695	0.00416567	0.00298858	0.00364468	0.00405602	0.00378005	0.00320043	0.00232566	0.00408106	0.00447485	0.00234178	0.00285199	0.00320255
Tyr		0.000638443	0.000712018	0.000690416	0.000578835	0.000524673	0.000551122	0.000515008	0.000570105	0.000732963	0.000719312	0.00072563	0.000671182	0.000909708	0.00094577	0.000934805	0.000905739	0.022542	0.0262798	0.0325445	0.0364172	0.066214	0.062436	0.0697756	0.0707006	0.026974	0.0296962	0.0280285	0.0288473	0.0777163	0.0794056	0.0801234	0.0756898	0.00847349	0.00520371	0.00583845	0.0089454	0.0141298	0.0107052	0.0123456	0.0137663	0.0143077	0.0125321	0.00846339	0.0150265	0.0150855	0.00821407	0.00775506	0.0104098
Tyramine		7.91709e-05	4.90599e-05	N.D.	N.D.	N.D.	N.D.	N.D.	N.D.	N.D.	N.D.	N.D.	N.D.	N.D.	N.D.	N.D.	N.D.	N.D.	N.D.	N.D.	N.D.	N.D.	N.D.	N.D.	N.D.	N.D.	N.D.	N.D.	N.D.	N.D.	N.D.	N.D.	N.D.	N.D.	N.D.	N.D.	N.D.	N.D.	N.D.	N.D.	N.D.	N.D.	N.D.	N.D.	N.D.	N.D.	N.D.	N.D.	N.D.
UDP		9.44598e-05	0.000133637	9.29072e-05	5.75602e-05	6.99195e-05	8.21465e-05	7.39284e-05	9.59198e-05	0.000135094	0.000127714	0.000143019	0.000129272	9.29023e-05	9.94678e-05	8.80106e-05	0.000102291	0.000439538	0.000499333	0.000521649	0.000573085	0.000574284	0.000646771	0.000689445	0.000634061	0.000153475	N.D.	N.D.	0.00013415	N.D.	0.000394647	0.000257966	0.000419004	0.000348293	0.000341902	N.D.	0.000401472	0.000696355	N.D.	N.D.	N.D.	N.D.	0.000121966	N.D.	N.D.	N.D.	N.D.	N.D.	N.D.
UDP-glucose		0.000300675	0.000348582	0.000316084	0.000213726	0.000344502	0.000255526	0.0003187	0.000306501	0.000416505	0.000392249	0.000388933	0.000349174	0.000504017	0.000550873	0.000491509	0.00051694	0.000562339	0.000490024	0.000530097	0.000490085	N.D.	0.000748599	0.000553605	0.00048997	0.000346262	0.000319204	0.000384456	0.000414031	N.D.	0.000455445	N.D.	N.D.	0.000886326	0.000883947	0.000740964	0.00103591	0.00130772	0.00120656	0.00156563	0.00126933	0.000529492	0.000608557	0.000323747	0.000504338	0.0005754	0.000645976	0.000496174	0.000665345
UDP-glucuronate		8.41013e-05	0.000104881	9.58694e-05	6.21533e-05	8.88747e-05	5.79748e-05	9.76705e-05	9.45334e-05	9.13886e-05	9.5972e-05	9.14901e-05	9.4211e-05	9.96512e-05	0.000108386	9.99451e-05	0.000126146	0.000131324	0.000166755	0.000121256	0.000135341	0.000245493	0.000255647	0.000293245	0.000167566	0.000169541	0.00014229	8.01455e-05	0.000169093	0.00012714	0.000172319	0.000163743	0.000202246	0.000195687	0.000121821	0.000144329	0.000175003	0.000264151	0.000252712	N.D.	0.000280249	N.D.	0.000180686	N.D.	8.77247e-05	0.000180996	N.D.	N.D.	0.000259735
UDP-N-acetylglucosamine		0.000351173	0.000439969	0.000378858	0.000296681	0.000425157	0.000353332	0.000416418	0.000431448	0.000467666	0.000422094	0.000402113	0.00040688	0.000535953	0.000565039	0.000516028	0.000559677	0.00100628	0.000938962	0.000746456	0.000795558	0.00138526	0.00112354	0.00109527	0.000946259	0.00072036	0.000862817	0.00080987	0.000797079	0.00039141	0.000609227	0.000718813	0.000667942	0.00163135	0.00193739	0.00159796	0.00230602	0.00351644	0.00324483	0.00381856	0.0032736	0.000832665	0.00135733	0.000545774	0.000926937	0.00169678	0.00160916	0.00092397	0.00221481
Urate		N.D.	N.D.	N.D.	N.D.	N.D.	N.D.	N.D.	N.D.	N.D.	N.D.	N.D.	N.D.	N.D.	N.D.	N.D.	N.D.	N.D.	N.D.	N.D.	N.D.	N.D.	N.D.	N.D.	N.D.	0.000481344	0.000417232	0.000351852	0.00049723	0.000792872	0.000888776	0.000943499	0.00095513	N.D.	N.D.	N.D.	N.D.	N.D.	N.D.	N.D.	N.D.	N.D.	N.D.	N.D.	N.D.	N.D.	N.D.	N.D.	N.D.
Urea		0.00263702	0.00228686	0.00226811	0.00242331	0.00273432	0.00269443	0.0020481	0.00237207	0.00178062	0.00193802	0.00190283	0.00165491	0.00143881	0.0014579	0.00137428	0.00121702	0.0505059	0.0567329	0.0685038	0.0765028	0.1344	0.119108	0.126215	0.128417	0.0679341	0.0754218	0.0757096	0.0781745	0.124006	0.139603	0.140331	0.129294	0.027523	0.0202705	0.0252082	0.021308	0.0298888	0.0300099	0.0282825	0.0339871	0.0337954	0.0337578	0.0218122	0.0373921	0.030665	0.0463134	0.0234523	0.0268445
Urocanate		N.D.	N.D.	N.D.	N.D.	N.D.	N.D.	N.D.	N.D.	N.D.	N.D.	N.D.	N.D.	N.D.	N.D.	N.D.	N.D.	N.D.	N.D.	N.D.	N.D.	N.D.	N.D.	N.D.	N.D.	N.D.	N.D.	N.D.	N.D.	N.D.	N.D.	N.D.	N.D.	N.D.	N.D.	N.D.	N.D.	N.D.	N.D.	N.D.	N.D.	N.D.	N.D.	N.D.	N.D.	N.D.	0.000578822	N.D.	N.D.
UTP		0.000619471	0.000826723	0.00076855	0.000532879	0.000737113	0.000586171	0.000665842	0.000844292	0.00127717	0.00120321	0.001237	0.00111918	0.00106864	0.00109888	0.00101086	0.00109519	0.00190386	0.00146449	0.00131656	0.00150277	0.00162935	0.00158614	0.00137487	0.00106333	0.00126888	0.00118661	0.00121758	0.0012184	0.000625965	0.00114269	0.00128959	0.00116885	0.00107532	0.00101607	0.00103352	0.00124276	0.00161079	0.00131897	0.00110202	0.00170557	0.000919077	0.00105251	0.000423526	0.000589914	0.000969803	0.000689983	0.000623823	0.000683752
Val		0.0009286	0.00110538	0.00105826	0.000956264	0.000738616	0.000725089	0.000704672	0.000731447	0.000963182	0.000931381	0.000988102	0.000884514	0.00119037	0.00122541	0.00121301	0.00119085	0.0474356	0.0569288	0.0714227	0.0783023	0.148505	0.135679	0.153001	0.161963	0.0448881	0.0489555	0.0467692	0.0477554	0.175004	0.163568	0.164734	0.156297	0.0171339	0.0102512	0.0110289	0.0165797	0.0281348	0.0214537	0.0248154	0.026047	0.0260799	0.0212328	0.0154035	0.0270841	0.0305577	0.0167364	0.0144321	0.0182504
