# Supplementary material for: Context‐Specific Metabolic Alterations in HPRT1 Knockout Cells Within a 3D Culture System
Source: Cancer Med. 2025 Dec 9;14(23):e71452. doi: 10.1002/cam4.71452 (PMC12688478; doi:10.1002/cam4.71452)
Supplement: Supplementary file 4 — Table S3: Levels of metabolites in tumors from HPRT1‐KO H1048 cells. [file CAM4-14-e71452-s004.xlsx]

## Sheet: Sheet1
Table S3. Levels of metabolites in tumors from HPRT1-KO H1048 cells
Unit: nmol/g tissue
Compound Name	Sample	H1048_WT					H1048_HPRT1-KO
	No.	1	2	3	4	5	1	2	3	4	5
1-Methyladenosine		0.559832	0.540087	0.549703	0.692433	1.25581	N.D.	N.D.	0.611436	0.71354	0.856435
1-Methylhistamine		0.262758	0.890424	0.788052	0.414562	N.D.	0.780451	0.254519	0.80212	0.24585	0.259428
1-Methylnicotinamide		2.11709	2.51224	2.4328	2.43509	2.49097	3.1067	1.56082	2.94012	2.49255	1.79083
2,3-DPG		58.126	33.0102	23.0584	79.3762	10.5713	N.D.	12.1063	15.1302	4.35838	13.6439
2AB		38.7238	34.3513	40.7537	35.445	44.1081	45.6342	39.1642	30.6568	40.4643	41.9572
2'-Deoxycytidine		2.22522	2.02333	2.28699	1.97164	2.38789	4.31359	2.92014	2.54447	3.24519	3.20932
2-Deoxyglucose 6-phosphate		12.7126	7.87872	11.2095	7.11702	14.1439	20.3229	7.99592	7.4181	10.1314	9.04506
2-Hydroxybutyrate		N.D.	3.82049	N.D.	N.D.	N.D.	N.D.	N.D.	N.D.	8.04311	N.D.
2-Hydroxyglutarate		10.1736	12.1549	12.5876	9.07437	18.9619	10.7637	5.16978	9.46806	7.47928	12.0862
2-Hydroxyisobutyrate		5.98153	3.69464	4.73391	N.D.	N.D.	N.D.	3.04695	N.D.	6.02298	N.D.
2-Hydroxypentanoate		4.03971	2.93689	4.27299	4.8371	9.23857	8.81741	4.3639	6.5388	2.83974	3.6705
2-Oxoisopentanoate		5.87596	6.1461	N.D.	8.91891	12.6348	N.D.	11.4086	9.87929	10.4818	12.6095
2PG		N.D.	N.D.	N.D.	N.D.	6.81272	5.39811	N.D.	6.39951	5.54417	7.49998
3-Aminoisobutyrate		N.D.	N.D.	N.D.	0.857443	N.D.	N.D.	N.D.	N.D.	N.D.	N.D.
3-Hydroxy-3-methylglutarate		24.7004	18.8268	22.152	21.0001	28.5837	28.2494	26.1391	18.6699	22.9359	24.542
3-Hydroxybutyrate		82.5296	281.626	328.242	341.161	338.677	116.632	125.363	242.043	460.773	444.314
3-Indoxyl sulfate		5.26814	5.51775	6.27824	6.91486	4.96329	9.70156	3.02824	3.66068	4.66305	6.89874
3-Methylhistidine		66.4149	51.8801	60.5447	50.7792	57.6002	42.6429	43.4746	35.0839	43.1235	45.4036
3PG		58.0767	46.3516	50.456	47.5662	54.3201	26.0343	67.6942	64.2839	66.3842	54.189
4-Acetylbutyrate		3.20257	N.D.	N.D.	3.91313	N.D.	8.29166	3.63024	5.01447	4.1804	3.12948
4-Methyl-2-oxopentanoate		N.D.	6.6914	8.14073	12.4743	12.7481	N.D.	11.3647	13.8532	13.7878	17.8588
4-Oxopentanoate		17.2434	8.41049	8.21994	14.7356	N.D.	29.2277	12.4531	12.9322	14.5845	11.5329
5-Aminolevulinate		1.54877	1.39583	1.77881	1.92176	2.07689	1.89218	2.03765	1.00845	1.67973	1.6082
5-Hydroxylysine		16.0537	13.0471	14.6613	16.4987	14.0495	6.45555	4.46919	5.12008	5.81049	5.77158
5-Methylthioadenosine		2.68939	1.98139	2.48832	2.26073	2.22237	3.1725	3.16351	3.06388	2.9247	2.6158
5-Oxoproline		79.0146	75.7107	69.5853	66.7732	75.8381	179.873	68.782	114.51	61.4997	67.0873
6-Phosphogluconate		49.2246	30.4063	36.7875	23.4468	19.4077	2.7	17.1719	6.79296	22.6229	15.7642
7-Methylguanine		N.D.	0.470566	N.D.	N.D.	N.D.	N.D.	N.D.	N.D.	N.D.	N.D.
Acetyl CoA		1.00897	0.696618	1.19008	1.19461	2.46728	N.D.	N.D.	0.844046	1.61368	1.36909
Acetylcholine		0.095	0.186709	0.095	0.095	0.095	1.90503	7.94232	10.9619	9.38752	9.15496
Adenosine		29.9882	31.8251	33.0197	23.7427	21.3455	9.6837	10.5547	12.4191	12.5517	9.72303
Adenosine 3',5'-diphosphate		N.D.	1.26925	N.D.	N.D.	N.D.	N.D.	N.D.	N.D.	N.D.	N.D.
Adenylosuccinate		22.4782	19.5499	19.1915	14.9636	19.8184	98.9737	35.307	30.4517	42.9341	36.9124
ADMA		4.89181	4.30028	4.9065	4.48576	5.97504	5.71801	4.93691	4.13178	4.70718	5.2629
ADP		1070.29	912.001	1070.86	1266.49	1302.24	317.395	951.146	785.166	835.003	881.822
ADP-glucose		11.9275	10.8846	11.0742	13.2954	13.6941	11.876	15.8506	12.0043	16.4534	13.6679
ADP-ribose		4.66672	6.46195	5.18636	5.4515	10.9819	4.83281	6.31062	9.09744	7.82137	9.79651
AICAR		0.6	2.51941	0.6	0.6	1.4455	0.6	0.6	0.6	0.6	0.6
Ala		3207.19	2672.06	3269.06	3136.01	4049.64	3091.99	2885.51	2630	2940.78	2974.5
alpha-Aminoadipate		78.4271	71.7784	81.7151	67.0319	60.8929	37.1456	30.309	28.4567	36.3154	29.2614
Alpha-Methylserine		N.D.	1.94642	N.D.	N.D.	N.D.	N.D.	N.D.	N.D.	N.D.	N.D.
AMP		1479.97	1255.46	1385.35	1068.45	1665.95	2192.16	1409.81	1445.26	1745.31	1430.18
Anserine		3.54452	5.47061	9.39416	2.79165	3.89418	10.5405	9.10548	8.12818	24.7618	11.5289
Arg		80.6746	71.6759	83.8697	94.6574	87.8786	186.633	93.4688	109.856	88.3249	73.7266
Argininosuccinate		12.3955	10.0398	14.319	17.0121	11.9878	8.93893	7.25772	0.9	5.77862	4.45477
Asn		511.839	492.056	610.871	654.247	594.974	538.719	427.094	435.999	456.262	376.403
Asp		2041.38	1869.84	2024.76	2363.97	1703.34	3025.1	2334.73	2456.13	2063.76	1578.37
ATP		655.83	571.755	657.343	1116.85	702.058	26.0134	521.191	309.074	260.983	406.217
Azelate		3.44593	2.89506	3.9818	3.93139	5.13572	8.89673	4.53248	5.5084	4.65866	4.15717
beta-Ala		66.5895	62.4539	75.6498	82.1903	80.502	103.373	92.7879	86.7728	93.6951	84.5036
beta-Ala-Lys		N.D.	0.478729	0.247529	0.0905825	N.D.	0.371239	0.407538	1.12367	0.0851802	0.036411
Betaine		84.9177	84.5369	95.2782	68.1189	87.5504	102.979	85.9367	98.8563	71.1906	76.8378
Betaine aldehyde		5.04898	N.D.	N.D.	7.74248	N.D.	N.D.	N.D.	N.D.	N.D.	N.D.
Carbamoylaspartate		31.3786	18.6838	23.6406	17.5441	32.4004	20.9219	21.7603	17.0906	17.4004	29.33
Carnitine		468.866	334.586	366.741	389.603	390.749	686.094	680.762	588.909	490.843	525.228
Carnosine		1.23528	2.5219	4.42175	0.824109	1.68243	2.62206	1.77793	1.57501	8.15978	2.08787
CDP		78.6324	72.343	91.8777	105.402	110.104	11.0194	100.376	92.5039	96.0705	92.2032
CDP-choline		63.7808	42.7338	46.8211	36.651	44.9484	36.3407	47.2616	28.9851	46.261	42.0035
Choline		171.033	158.791	190.492	177.231	217.527	370.647	135.514	139.052	155.312	153.591
cis-Aconitate		7.13018	8.38622	10.9504	10.2963	13.3231	11.4198	8.12507	9.54521	9.92705	13.1152
Citrate		337.605	393.074	456.251	454.543	500.485	237.132	356.77	395.962	448.79	460.606
Citrulline		259.452	150.115	154.264	184.49	159.399	326.992	363.151	265.452	302.939	330.167
CMP		82.0413	79.4614	83.0682	69.8702	106.522	240.973	103.037	99.1512	128.501	109.839
CMP-N-acetylneuraminate		14.786	11.9006	13.5155	15.7723	17.9773	18.3012	14.5896	14.618	15.6372	15.8231
CoA		8.8076	7.63583	9.68058	9.20102	9.17838	6.46321	10.5122	9.96532	4.92477	9.15917
Creatine		3656.76	2959.01	3566.37	3490.08	3738.92	3521.23	3557.24	2928.53	3815.04	3364.73
Creatinine		11.4213	8.89812	11.1931	11.2247	9.98421	14.1632	10.0658	8.62337	10.6135	9.06857
CTP		49.5996	43.979	52.0535	92.4648	64.2898	N.D.	52.1274	34.8991	27.0531	43.4541
Cystathionine		839.668	668.729	754.243	826.161	960.018	1365.61	1456.11	1253.3	1344.2	1369.23
Cysteate		6.49872	4.30016	5.04485	5.93113	8.60407	N.D.	4.24228	3.8238	5.32288	3.43765
Cysteine-glutathione disulphide		18.5139	33.0009	39.4312	24.7956	53.8854	19.214	12.6847	6.02796	46.8998	18.9927
Cytidine		27.8195	22.798	23.9099	16.6338	20.6797	29.8583	20.7068	12.9496	21.9338	19.1649
Cytosine		1.76236	N.D.	N.D.	N.D.	N.D.	N.D.	N.D.	N.D.	N.D.	1.5689
dADP		5.0043	5.11092	5.07213	5.91488	5.66483	N.D.	5.72452	6.25679	5.04789	5.46785
dAMP		4.02479	3.41706	3.79613	4.26019	5.70374	9.81535	4.84097	3.49426	5.62708	4.32252
dATP		N.D.	4.29352	5.69912	6.95594	7.52014	N.D.	N.D.	N.D.	N.D.	N.D.
dCDP		8.30093	8.1432	9.56467	8.74301	12.6164	3.39722	8.6276	7.23283	9.81299	10.1691
dCTP		3.63915	3.68618	4.04881	8.59982	5.27459	N.D.	3.53164	N.D.	1.96295	2.62843
DHAP		6.34817	6.91424	6.8306	7.43364	11.5274	12.315	14.176	11.0854	13.3646	14.303
Diethanolamine		17.3386	7.53684	12.93	28.538	7.10337	33.8561	14.5375	22.2473	35.5297	27.6598
Dodecanoate		N.D.	7.4569	N.D.	N.D.	16.0899	29.2426	N.D.	N.D.	N.D.	N.D.
dTDP		13.5016	13.0184	12.7713	15.9398	19.1812	N.D.	14.149	13.0412	14.0956	14.2221
dTMP		6.28788	6.22333	8.39111	7.4532	11.077	25.6364	7.19252	8.47423	7.93577	8.57078
dTTP		4.85861	5.69642	5.38379	7.90679	6.9677	N.D.	5.00932	3.06814	3.50532	3.6972
dUMP		4.28699	3.21067	5.74881	4.36014	5.84798	N.D.	4.18599	N.D.	N.D.	N.D.
Ethanolamine phosphate		4734.45	3848.52	4371.33	4695.94	5910.66	4668.9	4556.85	4338.35	4583.03	4361.87
F1,6P		113.714	103.15	121.667	155.643	144.311	24.7202	96.9769	92.6291	99.9406	84.0315
F6P		5.44377	4.72575	5.66938	9.68783	5.88824	4.07373	4.23205	3.00048	3.89085	3.55618
FAD		6.71494	7.90231	8.11141	7.17133	8.41196	10.2973	8.19645	7.98283	N.D.	8.65382
Fumarate		127.296	110.939	114.501	118.95	136.956	237.197	147.75	140.315	170.945	154.495
G1P		20.1428	17.5327	19.9909	22.2136	18.7552	10.6107	12.016	12.0758	14.6388	12.4608
G6P		28.889	30.1882	32.9851	42.0708	21.7568	11.1782	22.7251	22.6113	32.8348	20.3049
GABA		3.01035	2.58124	3.00242	2.06021	2.45725	7.49104	6.08566	5.91287	5.54774	6.72994
gamma-Butyrobetaine		18.443	16.2823	17.9541	16.0709	21.4776	21.7216	24.6691	20.0642	24.9873	24.819
gamma-Guanidinobutyrate		1.44799	1.38455	1.36567	1.67821	N.D.	2.00023	1.37527	1.47089	1.47071	1.64041
GDP		220.263	164.435	187.743	203.341	226.152	72.4675	200.67	173.774	194.825	187.034
GDP-mannose		16.8688	15.5595	16.4625	17.0423	19.4339	17.7868	17.0478	17.8358	18.6993	18.5253
Gln		2893.36	2999.7	3701.82	3778.36	3814.22	3508.91	2749.13	3542.13	3568.68	2760.96
Glu		4742.5	4041.11	4685.36	5073.68	5137.34	6145.35	5683.7	5762.23	5724.55	5351.19
Glucose		539.417	817.502	786.832	637.84	215.184	1000.58	884.959	1871.22	1013.41	639.161
Glucuronate		N.D.	5.00589	4.65017	5.59861	N.D.	N.D.	5.61416	6.34811	4.79298	5.32075
Glu-Glu		1.88071	1.38071	1.93612	1.77004	N.D.	N.D.	2.10169	N.D.	1.88735	1.38378
Glutarate		11.0441	9.6409	13.9604	11.5414	19.2978	17.0218	6.86245	7.70929	6.86603	6.49707
Glutathione(ox)		749.081	689.101	740.149	771.85	690.619	567.337	708.822	583.966	1206.38	726.789
Glutathione(red)		1278.02	868.803	1260.09	1225.81	1416.75	2333.29	2152.94	2038.67	671.923	1733.36
Gly		8327.74	7376.26	9075.9	8945.13	9867.87	7388.3	7424.59	6077.64	7308.91	7452.04
Glycerate		72.8586	47.3237	155.925	123.787	200.188	324.483	103.459	141.715	113.118	154.817
Glycerophosphate		37.2892	44.3135	51.229	33.0999	39.1777	39.203	34.7173	36.3536	48.4323	27.4164
Glycerophosphorylcholine		1343.84	1088.43	1256.71	1268.68	1023.84	1135.58	1403.51	1600.65	1346.15	1315.59
Glycolate		51.3944	36.0332	69.6509	76.4086	117.981	108.988	104.451	82.9267	109.953	69.1147
GMP		152.157	134.051	142.1	103.271	162.951	332.612	135.714	136.264	175.937	144.035
GTP		144.387	113.916	126.418	193.898	148.879	22.4754	114.934	78.0054	64.7591	94.6188
Guanidinoacetate		9.31529	9.67458	10.3746	9.45296	4.92444	13.9052	11.4035	16.5167	11.9702	6.4887
Guanosine		5.99727	7.04223	7.3588	5.01126	5.32632	1.75484	1.87862	2.6937	2.46108	1.92015
Hexanoate		3.83504	N.D.	N.D.	3.61998	N.D.	N.D.	4.17354	6.47313	N.D.	N.D.
His		308.174	265.539	314.059	348.615	285.755	319.777	302.01	267.838	295.306	297.088
Histamine		5.94978	40.6898	29.3937	12.974	0.347644	9.93163	17.702	44.4638	19.6384	9.79505
Homovanillate		N.D.	N.D.	N.D.	N.D.	12.7301	N.D.	N.D.	N.D.	N.D.	N.D.
Hydroxyproline		662.012	576.408	697.884	573.07	711.633	717.981	776.965	555.065	662.824	652.114
Hypotaurine		242.55	256.232	277.321	213.95	213.836	151.614	164.743	163.588	162.333	157.439
Hypoxanthine		37.1959	35.7981	36.1549	17.3049	33.2051	92.609	23.7083	21.4593	35.714	33.0969
Ile		77.0053	86.4516	108.161	94.5717	116.062	150.096	114.706	97.724	110.518	98.3727
IMP		59.2307	62.0318	65.8147	30.3948	38.2435	244.385	20.561	31.4415	142.013	30.6678
Inosine		14.4289	27.3363	23.8516	6.39549	9.29861	13.786	8.07268	13.1532	16.1656	7.02223
Isethionate		7.08138	8.7251	8.13597	11.1114	7.4928	9.33896	5.23779	4.46535	5.23101	4.51382
Isobutyryl CoA		N.D.	N.D.	0.1655	N.D.	N.D.	N.D.	N.D.	N.D.	N.D.	N.D.
Isocitrate		8.94659	9.70449	12.7969	10.9738	12.0212	15.8108	8.67631	9.39118	9.50651	10.8632
Itaconate		N.D.	N.D.	N.D.	N.D.	N.D.	N.D.	N.D.	5.44443	N.D.	N.D.
Kynurenine		9.60784	8.98708	10.6042	8.61379	10.5754	1.1	2.42108	4.67847	2.19309	1.1
Lactate		4929.11	3403.47	4094.72	3166.09	4646.97	4425.7	4071.77	2688.64	4062.48	5444.38
Leu		178.037	180.72	229.218	230.257	258.674	314.57	254.813	234.681	244.635	243.181
Lys		229.322	180.975	225.437	258.103	212.784	423.472	315.613	336.846	312.549	306.455
Malate		475.748	414.973	480.751	467	529.588	706.441	554.535	529.457	612.341	569.586
Malonate		14.5738	10.1076	26.8065	27.0551	37.9106	64.514	26.0119	32.1762	19.0442	28.1067
Met		204.112	138.454	159.93	141.444	176.069	242.974	164.542	150.855	147.559	156.836
Methionine sulfoxide		18.724	13.9195	16.2762	13.5229	15.1937	25.9723	17.2799	13.9978	18.6483	17.5909
Mucate		15.9549	10.6742	11.1822	13.2366	12.6744	9.53582	8.56743	11.0555	9.73056	10.3716
N,N-Dimethylglycine		8.6172	7.36795	8.39789	6.96267	9.65586	7.84868	8.49691	10.6428	7.46228	9.52027
N1-Acetylspermidine		1.07742	1.3611	1.3683	1.37878	1.17682	1.31044	1.33565	0.932973	1.47829	1.087
N6,N6,N6-Trimethyllysine		3.3806	2.38863	2.50084	2.78086	2.44215	3.45025	2.5091	2.62491	2.3198	2.72539
N8-Acetylspermidine		0.446981	0.438606	0.566912	0.647882	0.557325	0.430224	0.364688	0.259327	0.241963	0.289537
N-Acetylaspartate		615.933	457.638	515.182	599.763	675.12	629.222	503.231	533.026	566.19	553.242
N-Acetyl-beta-alanine		32.2321	25.9468	29.9179	31.1826	35.9798	34.2421	39.1655	27.9638	37.5859	37.7522
N-Acetylglucosamine 1-phosphate		5.8609	6.75579	6.71665	5.38142	6.26555	6.56404	5.13256	7.1498	5.52254	5.62635
N-Acetylglucosamine 6-phosphate		4.18636	4.04362	4.92648	3.68809	3.4259	7.35603	3.78836	4.31744	3.16222	3.48284
N-Acetylglutamate		17.4733	12.6864	13.2686	13.0337	14.9884	11.767	13.8893	10.5221	12.1764	17.7988
N-Acetylhistidine		23.6309	18.2134	20.7034	27.0039	33.7302	43.5969	42.0183	34.7377	39.5876	40.9271
N-Acetylmethionine		3.525	3.03299	3.25753	2.94157	3.42613	4.99569	4.3464	2.37426	3.95773	3.89557
N-Acetylneuraminate		6.48008	5.53845	5.80772	6.23179	8.32977	9.0148	7.34458	8.80614	7.29521	5.71475
N-Acetylputrescine		1.84777	1.5867	1.6422	1.65417	2.0456	1.25278	1.20955	1.21123	1.19443	1.29653
NAD+		190.259	163.385	186.188	198.253	176.833	39.421	192.291	162.99	167.897	173.087
NADH		19.1994	15.1025	17.9394	16.2084	21.0872	6.71078	16.6161	11.1792	14.6962	10.2485
NADP+		19.6739	14.5794	19.8411	17.1676	19.3151	8.31947	17.8243	17.5414	17.91	18.9545
NADPH		17.7205	20.2886	22.6046	21.4343	18.485	6.60292	18.9651	15.1928	16.1831	15.0549
N-epsilon-Acetyllysine		1.44212	1.29158	1.39795	1.5395	1.28668	2.34972	1.66977	1.6419	1.54847	1.51676
Nicotinamide		54.8284	52.242	56.4938	42.2232	60.4824	130.434	46.9725	53.2567	63.0972	53.9983
N-Methylalanine		1.77398	N.D.	1.44355	2.35238	N.D.	N.D.	N.D.	N.D.	1.55691	N.D.
o-Acetylcarnitine		217.788	265.901	323.99	283.503	314.246	254.364	335.492	326.82	504.21	478.351
O-Phosphoserine		6.75957	6.99951	6.60894	9.85499	8.80882	19.4614	16.4831	16.8241	15.5254	12.898
Ophthalmate		1.35942	1.74647	1.83307	N.D.	N.D.	N.D.	1.91312	N.D.	N.D.	N.D.
Ornithine		217.646	128.847	153.88	186.004	192.666	148.643	90.5239	89.9072	68.3422	72.9693
Pantothenate		212.348	206.782	228.589	220.688	235.46	63.1529	58.3508	56.0792	52.6088	52.6723
Pelargonate		6.54937	3.24271	3.68921	4.89425	5.9325	16.0823	4.79485	8.08452	4.34014	4.57863
PEP		3.24194	2.4789	N.D.	N.D.	N.D.	N.D.	3.45752	N.D.	3.02646	4.03101
Phe		160.874	150.923	171.332	182.404	195.688	166.789	141.655	130.391	149.617	154.149
Phosphorylcholine		2200.77	1811.75	2119.95	2357.66	2425.82	2276.98	2582.06	2010.56	2404.58	2386.33
Phthalate		N.D.	0.663849	0.792614	0.717043	1.67657	1.88021	N.D.	0.844351	0.799226	0.888492
Pipecolate		827.652	740.452	897.993	971.631	891.35	324.861	405.914	288.294	393.154	386.588
Pro		883.506	675.248	801.781	849.651	889.078	700.753	690.777	558.15	633.372	750.48
Proline betaine		10.0443	9.11982	9.05907	6.70544	6.55286	8.82666	7.51271	6.8936	5.95074	6.01635
PRPP		9.37143	8.34301	10.3344	16.6804	13.994	N.D.	18.8788	11.0439	11.3563	15.0072
Putrescine(1,4-Butanediamine)		46.3818	43.6162	44.9351	43.0169	28.9368	20.6375	33.1193	22.1056	36.5209	29.1918
Pyridoxal		1.14094	1.48716	1.33711	1.77551	1.20051	N.D.	N.D.	N.D.	1.50102	1.26963
Pyridoxamine 5'-phosphate		N.D.	N.D.	N.D.	N.D.	N.D.	N.D.	2.33115	N.D.	N.D.	N.D.
Pyruvate		63.3925	46.9024	48.9999	73.4342	98.7543	111.884	50.8437	100.928	80.7439	140.306
R5P		9.0643	6.29292	7.42038	10.0149	26.0355	30.5582	11.0368	9.86828	11.3281	17.2236
Ribulose 1,5-diphosphate		10.8702	8.23458	6.88782	7.03108	12.4717	18.1744	9.66012	7.35439	12.0456	10.6617
Ru5P		37.3053	43.436	35.9124	28.9044	39.6307	55.9597	31.2279	38.356	52.5325	46.8613
S7P		11.9328	19.0052	21.1203	32.7584	23.8448	13.1679	7.08073	20.2965	15.547	10.7156
Saccharate		2.51393	N.D.	2.62731	2.82628	3.45181	N.D.	N.D.	N.D.	2.14581	N.D.
Saccharopine		48.1159	39.5945	54.7954	45.8123	69.0047	21.1566	24.6434	16.5318	23.5668	21.9454
SAH		2.78269	2.31187	2.46242	3.00928	2.94117	6.17242	3.22554	3.01444	3.13861	2.9771
SAM+		23.5825	21.2381	24.8679	25.7481	24.9759	33.4894	31.7406	28.8545	33.1765	30.3863
Sarcosine		26.0637	21.6226	27.7414	23.5449	31.9829	24.3074	19.0045	12.7	17.7262	19.9259
SDMA		1.66792	1.07726	1.41865	0.827192	1.56533	N.D.	N.D.	N.D.	0.694312	1.16718
Sebacate		N.D.	N.D.	0.778004	N.D.	0.834897	N.D.	0.76155	N.D.	N.D.	0.659977
Ser		2263.57	1929.87	2308.24	2285.29	2553.76	2563.86	2309.37	2068.17	2091.11	1904.98
Serotonin		1.33931	1.09464	N.D.	1.46529	N.D.	N.D.	N.D.	N.D.	N.D.	0.696612
S-Lactoylglutathione		1.81065	0.847943	0.709189	1.19178	N.D.	2.11838	1.22779	1.23612	1.83331	1.66237
Spermidine		15.6662	17.8203	21.0025	18.9896	11.4386	6.40183	11.9574	10.1364	11.4248	10.8643
Spermine		1.21822	1.26882	1.63487	1.55545	0.996841	N.D.	1.10147	0.477014	0.640739	1.16817
Succinate		274.418	227.638	270.679	216.632	293.242	136.459	218.606	195.291	247.104	240.471
Taurine		5908.22	4885.79	6364.89	5920.39	7490.8	7669.3	5269.51	5334.92	5204.67	4797.86
Terephthalate		2.26843	0.988921	N.D.	2.4978	4.06424	N.D.	N.D.	2.28916	N.D.	2.27966
Thiamine		1.33131	1.15823	1.39318	1.39331	1.3668	1.77058	1.63128	1.57638	1.88311	1.74753
Thr		1276.54	1117.87	1336.13	1072.01	1502.37	1932.55	1617.39	1288.62	1400.15	1366.62
Threonate		180.933	116.667	122.368	145.882	122.455	124.074	114.949	104.537	122.467	120.105
Trehalose 6-phosphate		71.4971	57.2392	55.3543	56.2593	67.8211	59.9542	60.267	48.1113	59.0968	58.0945
Trigonelline		2.41199	1.48794	1.61906	1.62386	1.59074	2.59712	2.48621	2.2597	1.55811	1.79366
Trimethylamine N-oxide		17.8423	17.3632	18.6389	21.5138	16.5886	24.5395	15.5739	18.7575	25.1578	23.3511
Trp		51.7108	46.1136	51.1538	68.5144	57.0981	48.1913	47.6905	48.0599	51.0419	50.1765
Tyr		218.854	164.345	189.534	203.804	231.986	135.964	91.5268	140.511	122.537	126.84
UDP		364.379	330.104	394.129	438.732	472.473	38.3943	427.385	348.514	379.878	390.076
UDP-glucose		381.148	322.303	360.87	372.307	361.365	375.603	399.106	357.333	424.18	395.504
UDP-glucuronate		115.88	103.315	116.575	120.247	126.39	151.241	160.346	136.832	161.684	159.094
UDP-N-acetylglucosamine		921.182	761.247	874.684	927.093	1039.7	921.275	999.174	815.608	987.133	982.915
UMP		525.689	475.545	504.275	404.44	618.319	1204.31	637.323	557.191	754.461	622.293
Urate		17.5444	24.1236	27.8367	13.6882	13.7877	33.329	17.3278	19.2218	23.1568	20.4491
Urea		5044.47	4005.82	4536.91	4974.5	4450.01	6213.12	5035.18	4333.28	4489.93	4307.06
Uridine		58.756	57.1118	63.1135	52.8823	55.8798	91.0127	55.1388	50.7022	51.3408	52.989
Urocanate		7.61016	8.11889	8.23552	6.04821	3.64319	52.4655	11.0615	30.9853	7.01958	8.23927
UTP		197.741	174.12	201.028	345.413	231.176	3.86656	199.691	117.21	100.739	156.46
Val		334.701	316.601	385.925	339.992	420.309	462.479	381.951	342.284	359.023	365.1
